# Supplementary material for: Bis{S-benzyl 3-[(6-methyl­pyridin-2-yl)methyl­idene]dithio­carbazato}nickel(II)
Source: Acta Crystallogr Sect E Struct Rep Online. 2012 Apr 25;68(Pt 5):m664. doi: 10.1107/S1600536812017333 (PMC3344386; doi:10.1107/S1600536812017333)
Supplement: Supplementary file 1 [file e-68-0m664-sup1.cif]

##############################################################################
#                                                                            #
# This CIF contains the data in a paper accepted for publication in          #
# Acta Crystallographica Section E. It conforms to the requirements of       #
# Notes for Authors for Acta Crystallographica Section E, and has been       #
# peer reviewed under the auspices of the IUCr Commission on Journals.       #
#                                                                            #
# Full details of the Crystallographic Information File format               #
# are given in the paper "The Crystallographic Information File (CIF):       #
# a New Standard Archive File for Crystallography" by S. R. Hall, F. H.      #
# Allen and I. D. Brown [Acta Cryst. (1991), A47, 655-685].                  #
#                                                                            #
# The current version of the core CIF dictionary is obtainable from          #
# ftp://ftp.iucr.org/pub/cif_core.dic.                                       #
#                                                                            #
# Software is freely available for graphical display of the structure(s)     #
# in this CIF. For information consult the CIF software page                 #
# http://www.iucr.org/resources/cif/software.                                #
#                                                                            #
# This file may be used for bona fide research purposes within the           #
# scientific community so long as proper attribution is given to the journal # 
# article from which it was obtained.                                        #
#                                                                            #
##############################################################################
data_global
_audit_creation_method     CRYSTALS_ver_14.40
_journal_date_recd_electronic     2012-04-16
_journal_date_accepted     2012-04-19
_journal_name_full     'Acta Crystallographica, Section E'
_journal_year     2012
_journal_volume     68
_journal_issue      5
_journal_page_first     m664
_journal_page_last     m664
_journal_paper_category     QM
_journal_paper_doi     10.1107/S1600536812017333
_journal_coeditor_code     WM2622
_publ_contact_author_name     'Thahira Begum S. A. Ravoof'
_publ_contact_author_address
;
 Department of Chemistry,
 Faculty of Science,
 Universiti Putra Malaysia,
 43400 UPM Serdang, Selangor,
 Malaysia.
;
_publ_contact_author_email     'thahira.begum@science.upm.edu.my'
_publ_contact_author_fax     '+60389435380'
_publ_contact_author_phone     '+60389466804'
_publ_section_title
;
Bis{<i>S</i>-benzyl
3-[(6-methylpyridin-2-yl)methylidene]dithiocarbazato}nickel(II)
;
loop_
    _publ_author_name
    _publ_author_address
    'Ravoof, Thahira Begum S. A.'
;
Department of Chemistry
Faculty of Science
Universiti Putra Malaysia
43400 UPM, Serdang
Selangor, Malaysia
;
    'Omar, Siti Aminah'
;
Department of Chemistry
Faculty of Science
Universiti Putra Malaysia
43400 UPM, Serdang
Selangor, Malaysia
;
    'Mohamed Tahir, Mohamed Ibrahim'
;
Department of Chemistry
Faculty of Science
Universiti Putra Malaysia
43400 UPM, Serdang
Selangor, Malaysia
;
    'Crouse, Karen A.'
;
Department of Chemistry
Faculty of Science
Universiti Putra Malaysia
43400 UPM, Serdang
Selangor, Malaysia
;
_chemical_name_systematic     ?
_chemical_melting_point     ?
data_I
_chemical_name_systematic
;
Bis{<i>S</i>-benzyl
3-[(6-methylpyridin-2-yl)methylidene]dithiocarbazato}nickel(II)
;
_chemical_formula_moiety     'C30 H28 N6 Ni1 S4'
_chemical_formula_sum     'C30 H28 N6 Ni1 S4'
_chemical_formula_iupac     '[Ni (C15 H14 N3 S2)2]'
_chemical_formula_weight     659.57
_symmetry_cell_setting     triclinic
_symmetry_space_group_name_H-M     'P -1 '
_symmetry_space_group_name_Hall     '-P 1'
loop_
    _symmetry_equiv_pos_as_xyz
    'x,y,z'
    '-x,-y,-z'
_cell_length_a     12.3544(9)
_cell_length_b     15.6411(6)
_cell_length_c     16.9333(10)
_cell_angle_alpha     69.520(5)
_cell_angle_beta     87.516(5)
_cell_angle_gamma     89.446(5)
_cell_volume     3062.4(3)
_cell_formula_units_Z     4
_cell_measurement_reflns_used     10517
_cell_measurement_theta_min     2
_cell_measurement_theta_max     29
_cell_measurement_temperature     150
_exptl_crystal_description     'plate'
_exptl_crystal_colour     'green--black'
_exptl_crystal_size_max     0.16
_exptl_crystal_size_mid     0.13
_exptl_crystal_size_min     0.11
_exptl_crystal_density_diffrn     1.430
_exptl_crystal_density_meas     ?
_exptl_crystal_density_method     'not measured'
_exptl_crystal_F_000     1368
_exptl_absorpt_coefficient_mu     0.938
_exptl_absorpt_correction_type     multi-scan
_exptl_absorpt_process_details     '(<i>CrysAlisPro</i>; Agilent, 2011)'
_exptl_absorpt_correction_T_min     0.88
_exptl_absorpt_correction_T_max     0.90
_exptl_special_details
;
The crystal was placed in the cold stream of an Oxford Cryosystems open-flow
nitrogen cryostat (Cosier & Glazer, 1986) with a nominal stability of 0.1 K.
Cosier, J. & Glazer, A. M., 1986. J. Appl. Cryst. 105--107.
;
_diffrn_ambient_temperature     150
_diffrn_radiation_type     'Mo K\a'
_diffrn_radiation_wavelength     0.71073
_diffrn_radiation_monochromator     'graphite'
_diffrn_measurement_device_type     'Oxford Diffraction Gemini'
_diffrn_measurement_device     'Area'
_diffrn_measurement_method     \w
_diffrn_reflns_number     23348
_diffrn_reflns_av_R_equivalents     0.035
_diffrn_reflns_theta_min     2.164
_diffrn_reflns_theta_max     28.803
_diffrn_reflns_theta_full     25.059
_diffrn_measured_fraction_theta_max     0.860
_diffrn_measured_fraction_theta_full     0.955
_diffrn_reflns_limit_h_min     -14
_diffrn_reflns_limit_h_max     16
_diffrn_reflns_limit_k_min     -20
_diffrn_reflns_limit_k_max     20
_diffrn_reflns_limit_l_min     -19
_diffrn_reflns_limit_l_max     22
_diffrn_standards_number     0
_diffrn_standards_interval_count     .
_diffrn_standards_interval_time     .
_diffrn_standards_decay_%     ?
_refine_special_details     ?
_reflns_number_total     13743
_reflns_number_gt     11306
_reflns_threshold_expression     I>2\s(I)
_refine_ls_structure_factor_coef     Fsqd
_refine_ls_matrix_type     full
_refine_ls_R_factor_all     0.0494
_refine_ls_R_factor_gt     0.0376
_refine_ls_wR_factor_all     0.0870
_refine_ls_wR_factor_gt     0.0799
_refine_ls_wR_factor_ref     0.0869
_refine_ls_goodness_of_fit_ref     0.9720
_refine_ls_number_reflns     13696
_refine_ls_number_parameters     739
_refine_ls_number_restraints     0
_refine_ls_hydrogen_treatment     constr
_refine_ls_weighting_scheme     calc
_refine_ls_weighting_details
;
Method= Modified Sheldrick
w=1/[\s^2^(F^2^) + (0.03P)^2^ + 1.88P], where P=(max(Fo^2^,0) + 2Fc^2^)/3
;
_atom_sites_solution_hydrogens     difmap
_atom_sites_solution_primary     direct
_refine_ls_shift/su_max     0.00131
_refine_ls_shift/su_mean     0.00004
_refine_diff_density_max     0.52
_refine_diff_density_min     -0.51
_refine_ls_extinction_method     'None'
loop_
    _atom_type_symbol
    _atom_type_scat_Cromer_Mann_a1
    _atom_type_scat_Cromer_Mann_a2
    _atom_type_scat_Cromer_Mann_a3
    _atom_type_scat_Cromer_Mann_a4
    _atom_type_scat_Cromer_Mann_b1
    _atom_type_scat_Cromer_Mann_b2
    _atom_type_scat_Cromer_Mann_b3
    _atom_type_scat_Cromer_Mann_b4
    _atom_type_scat_Cromer_Mann_c
    _atom_type_scat_dispersion_real
    _atom_type_scat_dispersion_imag
    _atom_type_scat_source
    C 2.3100 1.0200 1.5886 0.8650 20.8439 10.2075 0.5687 51.6512 0.2156 0.0033
                                                                          0.0016
                                'International Tables Vol C 4.2.6.8 and 6.1.1.4'
    H 0.4930 0.3229 0.1402 0.0408 10.5109 26.1257 3.1424 57.7998 0.0030 0.0000
                                                                          0.0000
                                'International Tables Vol C 4.2.6.8 and 6.1.1.4'
    N 12.2126 3.1322 2.0125 1.1663 0.0057 9.8933 28.9975 0.5826 -11.5290 0.0061
                                                                          0.0033
                                'International Tables Vol C 4.2.6.8 and 6.1.1.4'
    S 6.9053 5.2034 1.4379 1.5863 1.4679 22.2151 0.2536 56.1720 0.8669 0.1246
                                                                          0.1234
                                'International Tables Vol C 4.2.6.8 and 6.1.1.4'
    Ni 12.8376 7.2920 4.4438 2.3800 3.8785 0.2565 12.1763 66.3421 1.0341 0.3393
                                                                          1.1124
                                'International Tables Vol C 4.2.6.8 and 6.1.1.4'
_computing_data_collection     'CrysAlis PRO (Agilent, 2011)'
_computing_cell_refinement     'CrysAlis PRO (Agilent, 2011)'
_computing_data_reduction     'CrysAlis PRO (Agilent, 2011)'
_computing_structure_solution     'SIR92 (Altomare <i>et al.</i>, 1994)'
_computing_structure_refinement     'CRYSTALS (Betteridge <i>et al.</i>, 2003)'
_computing_molecular_graphics     'CAMERON (Watkin <i>et al.</i>, 1996)'
_computing_publication_material     'CRYSTALS (Betteridge <i>et al.</i>, 2003)'
loop_
    _atom_site_type_symbol
    _atom_site_label
    _atom_site_fract_x
    _atom_site_fract_y
    _atom_site_fract_z
    _atom_site_U_iso_or_equiv
    _atom_site_adp_type
    _atom_site_occupancy
    _atom_site_disorder_assembly
    _atom_site_disorder_group
    Ni Ni1 1.12017(2) 0.224568(18) 0.553643(17) 0.0162 Uani 1.0000 . .
    Ni Ni2 0.61915(2) -0.219821(18) 0.928595(17) 0.0174 Uani 1.0000 . .
    C C101 1.24970(17) 0.22929(14) 0.40808(14) 0.0187 Uani 1.0000 . .
    N N102 1.24657(14) 0.26047(12) 0.46896(11) 0.0170 Uani 1.0000 . .
    N N103 1.33713(14) 0.30674(12) 0.47823(12) 0.0198 Uani 1.0000 . .
    C C104 1.32700(17) 0.33182(14) 0.54446(14) 0.0181 Uani 1.0000 . .
    S S105 1.21898(4) 0.31606(4) 0.61479(4) 0.0203 Uani 1.0000 . .
    S S106 1.44856(5) 0.38628(4) 0.55348(4) 0.0282 Uani 1.0000 . .
    C C107 1.4177(2) 0.43003(19) 0.63824(17) 0.0330 Uani 1.0000 . .
    C C108 1.51814(18) 0.42759(16) 0.68628(15) 0.0234 Uani 1.0000 . .
    C C109 1.5573(2) 0.34505(16) 0.73939(16) 0.0294 Uani 1.0000 . .
    C C110 1.6484(2) 0.34216(18) 0.78491(16) 0.0334 Uani 1.0000 . .
    C C111 1.7012(2) 0.42240(19) 0.77766(16) 0.0328 Uani 1.0000 . .
    C C112 1.6632(2) 0.50489(17) 0.72499(16) 0.0305 Uani 1.0000 . .
    C C113 1.57170(19) 0.50737(16) 0.67944(15) 0.0264 Uani 1.0000 . .
    C C114 1.15435(17) 0.17925(14) 0.39935(14) 0.0184 Uani 1.0000 . .
    N N115 1.07218(14) 0.16983(12) 0.45855(11) 0.0179 Uani 1.0000 . .
    C C116 0.98108(18) 0.12688(14) 0.45174(14) 0.0212 Uani 1.0000 . .
    C C117 0.97130(19) 0.09107(15) 0.38745(15) 0.0261 Uani 1.0000 . .
    C C118 1.0556(2) 0.09912(16) 0.32930(15) 0.0281 Uani 1.0000 . .
    C C119 1.14910(19) 0.14487(15) 0.33469(14) 0.0237 Uani 1.0000 . .
    C C120 0.88963(19) 0.11928(18) 0.51433(16) 0.0309 Uani 1.0000 . .
    C C201 0.93232(18) 0.22883(15) 0.65720(14) 0.0226 Uani 1.0000 . .
    N N202 1.01608(14) 0.18004(12) 0.65462(11) 0.0192 Uani 1.0000 . .
    N N203 1.03247(15) 0.10453(12) 0.72600(11) 0.0213 Uani 1.0000 . .
    C C204 1.12170(17) 0.06187(14) 0.71794(13) 0.0184 Uani 1.0000 . .
    S S205 1.21361(4) 0.08743(4) 0.63423(3) 0.0195 Uani 1.0000 . .
    S S206 1.15372(5) -0.03460(4) 0.80431(4) 0.0238 Uani 1.0000 . .
    C C207 1.0465(2) -0.03433(18) 0.88156(15) 0.0311 Uani 1.0000 . .
    C C208 1.07025(18) -0.10703(16) 0.96397(15) 0.0245 Uani 1.0000 . .
    C C209 1.0385(2) -0.19663(18) 0.98112(17) 0.0332 Uani 1.0000 . .
    C C210 1.0589(2) -0.26306(18) 1.05803(19) 0.0395 Uani 1.0000 . .
    C C211 1.1103(2) -0.23981(19) 1.11871(17) 0.0396 Uani 1.0000 . .
    C C212 1.1437(2) -0.1512(2) 1.10169(16) 0.0384 Uani 1.0000 . .
    C C213 1.1249(2) -0.08537(18) 1.02436(16) 0.0302 Uani 1.0000 . .
    C C214 0.91452(18) 0.30912(15) 0.58346(14) 0.0223 Uani 1.0000 . .
    N N215 0.99131(14) 0.32631(12) 0.51951(11) 0.0191 Uani 1.0000 . .
    C C216 0.97919(19) 0.40004(15) 0.45035(14) 0.0233 Uani 1.0000 . .
    C C217 0.8910(2) 0.45799(16) 0.44331(16) 0.0306 Uani 1.0000 . .
    C C218 0.8139(2) 0.44024(17) 0.50790(17) 0.0337 Uani 1.0000 . .
    C C219 0.8249(2) 0.36452(17) 0.57980(16) 0.0300 Uani 1.0000 . .
    C C220 1.0647(2) 0.41814(17) 0.38081(15) 0.0306 Uani 1.0000 . .
    C C301 0.41885(18) -0.17359(16) 0.84699(15) 0.0236 Uani 1.0000 . .
    N N302 0.51384(14) -0.14061(12) 0.84787(11) 0.0190 Uani 1.0000 . .
    N N303 0.53850(15) -0.05580(12) 0.78730(12) 0.0231 Uani 1.0000 . .
    C C304 0.63767(18) -0.02988(14) 0.79341(14) 0.0202 Uani 1.0000 . .
    S S305 0.73372(5) -0.08661(4) 0.86234(4) 0.0240 Uani 1.0000 . .
    S S306 0.68046(5) 0.07864(4) 0.72420(4) 0.0289 Uani 1.0000 . .
    C C307 0.5694(2) 0.11920(16) 0.65294(15) 0.0283 Uani 1.0000 . .
    C C308 0.58840(18) 0.10579(15) 0.56976(15) 0.0232 Uani 1.0000 . .
    C C309 0.62070(17) 0.02120(15) 0.56667(15) 0.0232 Uani 1.0000 . .
    C C310 0.63576(18) 0.00845(17) 0.49040(16) 0.0271 Uani 1.0000 . .
    C C311 0.61756(19) 0.07902(18) 0.41605(16) 0.0310 Uani 1.0000 . .
    C C312 0.5841(2) 0.16278(18) 0.41823(16) 0.0350 Uani 1.0000 . .
    C C313 0.5701(2) 0.17619(16) 0.49494(16) 0.0295 Uani 1.0000 . .
    C C314 0.39307(18) -0.26258(16) 0.91029(14) 0.0228 Uani 1.0000 . .
    N N315 0.47294(14) -0.30143(12) 0.96410(11) 0.0196 Uani 1.0000 . .
    C C316 0.45432(18) -0.38407(15) 1.02323(14) 0.0229 Uani 1.0000 . .
    C C317 0.3556(2) -0.42943(17) 1.02960(16) 0.0302 Uani 1.0000 . .
    C C318 0.2753(2) -0.38965(19) 0.97532(17) 0.0357 Uani 1.0000 . .
    C C319 0.2935(2) -0.30439(18) 0.91437(16) 0.0329 Uani 1.0000 . .
    C C320 0.5417(2) -0.42539(16) 1.08248(16) 0.0298 Uani 1.0000 . .
    C C401 0.77504(18) -0.27479(15) 1.05556(14) 0.0220 Uani 1.0000 . .
    N N402 0.74818(14) -0.28841(12) 0.98833(11) 0.0188 Uani 1.0000 . .
    N N403 0.82005(14) -0.33770(12) 0.95551(12) 0.0209 Uani 1.0000 . .
    C C404 0.78566(17) -0.34309(14) 0.88505(14) 0.0192 Uani 1.0000 . .
    S S405 0.66807(4) -0.30251(4) 0.83542(4) 0.0217 Uani 1.0000 . .
    S S406 0.86870(5) -0.39769(4) 0.83081(4) 0.0260 Uani 1.0000 . .
    C C407 0.99658(19) -0.41463(19) 0.88374(15) 0.0304 Uani 1.0000 . .
    C C408 1.08930(18) -0.40465(16) 0.82007(15) 0.0231 Uani 1.0000 . .
    C C409 1.1586(2) -0.47663(18) 0.82676(17) 0.0336 Uani 1.0000 . .
    C C410 1.2456(2) -0.4667(2) 0.76938(19) 0.0450 Uani 1.0000 . .
    C C411 1.2633(2) -0.3847(2) 0.7050(2) 0.0476 Uani 1.0000 . .
    C C412 1.1951(2) -0.3128(2) 0.69777(19) 0.0430 Uani 1.0000 . .
    C C413 1.1083(2) -0.32230(17) 0.75497(17) 0.0316 Uani 1.0000 . .
    C C414 0.70273(18) -0.22005(15) 1.08827(14) 0.0213 Uani 1.0000 . .
    N N415 0.61173(14) -0.18980(12) 1.04492(11) 0.0189 Uani 1.0000 . .
    C C416 0.54162(18) -0.13981(15) 1.07363(14) 0.0209 Uani 1.0000 . .
    C C417 0.5635(2) -0.11748(15) 1.14437(15) 0.0258 Uani 1.0000 . .
    C C418 0.6563(2) -0.14756(16) 1.18746(15) 0.0275 Uani 1.0000 . .
    C C419 0.72743(19) -0.20058(16) 1.15916(15) 0.0255 Uani 1.0000 . .
    C C420 0.43978(19) -0.10927(17) 1.02746(16) 0.0274 Uani 1.0000 . .
    H H1011 1.3100 0.2376 0.3705 0.0218 Uiso 1.0000 . .
    H H1072 1.3922 0.4940 0.6133 0.0421 Uiso 1.0000 . .
    H H1071 1.3595 0.3917 0.6738 0.0413 Uiso 1.0000 . .
    H H1091 1.5210 0.2897 0.7451 0.0348 Uiso 1.0000 . .
    H H1101 1.6753 0.2854 0.8213 0.0398 Uiso 1.0000 . .
    H H1111 1.7645 0.4206 0.8093 0.0389 Uiso 1.0000 . .
    H H1121 1.6989 0.5595 0.7209 0.0368 Uiso 1.0000 . .
    H H1131 1.5449 0.5653 0.6425 0.0325 Uiso 1.0000 . .
    H H1171 0.9045 0.0616 0.3848 0.0312 Uiso 1.0000 . .
    H H1181 1.0495 0.0725 0.2855 0.0342 Uiso 1.0000 . .
    H H1191 1.2086 0.1532 0.2948 0.0291 Uiso 1.0000 . .
    H H1202 0.8349 0.0802 0.5073 0.0462 Uiso 1.0000 . .
    H H1201 0.9132 0.0934 0.5716 0.0460 Uiso 1.0000 . .
    H H1203 0.8594 0.1795 0.5047 0.0461 Uiso 1.0000 . .
    H H2011 0.8839 0.2125 0.7052 0.0276 Uiso 1.0000 . .
    H H2072 1.0478 0.0258 0.8875 0.0392 Uiso 1.0000 . .
    H H2071 0.9778 -0.0466 0.8606 0.0391 Uiso 1.0000 . .
    H H2091 0.9999 -0.2119 0.9404 0.0417 Uiso 1.0000 . .
    H H2101 1.0368 -0.3238 1.0683 0.0477 Uiso 1.0000 . .
    H H2111 1.1219 -0.2851 1.1719 0.0486 Uiso 1.0000 . .
    H H2121 1.1784 -0.1346 1.1436 0.0463 Uiso 1.0000 . .
    H H2131 1.1482 -0.0237 1.0124 0.0381 Uiso 1.0000 . .
    H H2171 0.8857 0.5096 0.3926 0.0370 Uiso 1.0000 . .
    H H2181 0.7541 0.4795 0.5034 0.0418 Uiso 1.0000 . .
    H H2191 0.7715 0.3488 0.6262 0.0367 Uiso 1.0000 . .
    H H2202 1.0477 0.4720 0.3349 0.0482 Uiso 1.0000 . .
    H H2201 1.1340 0.4259 0.4014 0.0487 Uiso 1.0000 . .
    H H2203 1.0703 0.3678 0.3604 0.0480 Uiso 1.0000 . .
    H H3011 0.3670 -0.1401 0.8067 0.0297 Uiso 1.0000 . .
    H H3072 0.5618 0.1843 0.6433 0.0349 Uiso 1.0000 . .
    H H3071 0.5017 0.0874 0.6808 0.0346 Uiso 1.0000 . .
    H H3091 0.6321 -0.0276 0.6183 0.0286 Uiso 1.0000 . .
    H H3101 0.6575 -0.0505 0.4899 0.0321 Uiso 1.0000 . .
    H H3111 0.6267 0.0696 0.3641 0.0389 Uiso 1.0000 . .
    H H3121 0.5708 0.2124 0.3673 0.0426 Uiso 1.0000 . .
    H H3131 0.5467 0.2344 0.4973 0.0374 Uiso 1.0000 . .
    H H3171 0.3450 -0.4882 1.0721 0.0364 Uiso 1.0000 . .
    H H3181 0.2083 -0.4208 0.9809 0.0415 Uiso 1.0000 . .
    H H3191 0.2386 -0.2745 0.8759 0.0412 Uiso 1.0000 . .
    H H3202 0.5196 -0.4852 1.1187 0.0452 Uiso 1.0000 . .
    H H3201 0.5568 -0.3885 1.1154 0.0457 Uiso 1.0000 . .
    H H3203 0.6068 -0.4298 1.0512 0.0448 Uiso 1.0000 . .
    H H4011 0.8408 -0.2998 1.0839 0.0276 Uiso 1.0000 . .
    H H4072 0.9980 -0.4751 0.9284 0.0388 Uiso 1.0000 . .
    H H4071 1.0030 -0.3676 0.9090 0.0385 Uiso 1.0000 . .
    H H4091 1.1463 -0.5344 0.8717 0.0420 Uiso 1.0000 . .
    H H4101 1.2922 -0.5161 0.7749 0.0549 Uiso 1.0000 . .
    H H4111 1.3212 -0.3788 0.6656 0.0560 Uiso 1.0000 . .
    H H4121 1.2070 -0.2565 0.6536 0.0518 Uiso 1.0000 . .
    H H4131 1.0630 -0.2716 0.7493 0.0391 Uiso 1.0000 . .
    H H4171 0.5126 -0.0822 1.1628 0.0322 Uiso 1.0000 . .
    H H4181 0.6708 -0.1319 1.2347 0.0350 Uiso 1.0000 . .
    H H4191 0.7925 -0.2246 1.1880 0.0334 Uiso 1.0000 . .
    H H4202 0.3978 -0.0733 1.0537 0.0416 Uiso 1.0000 . .
    H H4201 0.3984 -0.1625 1.0303 0.0404 Uiso 1.0000 . .
    H H4203 0.4563 -0.0724 0.9693 0.0401 Uiso 1.0000 . .
loop_
    _atom_site_aniso_label
    _atom_site_aniso_U_11
    _atom_site_aniso_U_22
    _atom_site_aniso_U_33
    _atom_site_aniso_U_12
    _atom_site_aniso_U_13
    _atom_site_aniso_U_23
    Ni1 0.01624(14) 0.01809(14) 0.01484(14) -0.00187(10) 0.00013(11)
                                                                    -0.00648(11)
    Ni2 0.01612(14) 0.02080(14) 0.01658(14) -0.00033(11) -0.00106(11)
                                                                    -0.00804(12)
    C101 0.0200(11) 0.0201(10) 0.0169(11) -0.0011(8) 0.0025(9) -0.0079(9)
    N102 0.0164(9) 0.0185(9) 0.0160(9) -0.0023(7) -0.0016(7) -0.0057(8)
    N103 0.0176(9) 0.0211(9) 0.0225(10) -0.0059(7) -0.0010(8) -0.0097(8)
    C104 0.0181(11) 0.0160(10) 0.0207(11) -0.0001(8) -0.0054(9) -0.0065(9)
    S105 0.0217(3) 0.0228(3) 0.0195(3) -0.0022(2) -0.0007(2) -0.0110(2)
    S106 0.0221(3) 0.0372(3) 0.0338(3) -0.0084(2) -0.0006(3) -0.0229(3)
    C107 0.0255(13) 0.0455(15) 0.0424(16) 0.0034(11) -0.0090(11) -0.0326(14)
    C108 0.0220(11) 0.0308(12) 0.0213(12) -0.0045(9) 0.0000(9) -0.0141(10)
    C109 0.0322(13) 0.0245(12) 0.0330(14) -0.0068(10) 0.0025(11) -0.0123(11)
    C110 0.0363(15) 0.0329(14) 0.0267(13) 0.0060(11) -0.0033(11) -0.0051(12)
    C111 0.0262(13) 0.0497(16) 0.0287(13) 0.0013(12) -0.0072(11) -0.0209(13)
    C112 0.0284(13) 0.0356(14) 0.0338(14) -0.0105(11) -0.0001(11) -0.0198(12)
    C113 0.0330(13) 0.0254(12) 0.0223(12) -0.0035(10) -0.0032(10) -0.0098(10)
    C114 0.0212(11) 0.0168(10) 0.0177(11) 0.0000(8) -0.0030(9) -0.0065(9)
    N115 0.0196(9) 0.0174(9) 0.0175(9) -0.0016(7) -0.0025(7) -0.0067(8)
    C116 0.0218(11) 0.0175(10) 0.0214(11) -0.0016(9) -0.0050(9) -0.0025(9)
    C117 0.0269(12) 0.0241(12) 0.0284(13) -0.0070(10) -0.0076(10) -0.0095(11)
    C118 0.0362(14) 0.0262(12) 0.0252(12) -0.0032(10) -0.0081(11) -0.0124(11)
    C119 0.0302(13) 0.0224(11) 0.0192(11) -0.0027(9) -0.0006(10) -0.0079(10)
    C120 0.0238(12) 0.0378(14) 0.0333(14) -0.0097(11) -0.0001(11) -0.0151(12)
    C201 0.0193(11) 0.0285(12) 0.0192(11) 0.0021(9) 0.0027(9) -0.0078(10)
    N202 0.0177(9) 0.0211(9) 0.0175(9) -0.0011(7) -0.0013(7) -0.0051(8)
    N203 0.0227(10) 0.0215(9) 0.0153(9) 0.0011(8) 0.0002(8) -0.0009(8)
    C204 0.0194(11) 0.0202(10) 0.0158(10) -0.0023(8) -0.0005(9) -0.0065(9)
    S205 0.0197(3) 0.0206(3) 0.0185(3) 0.0005(2) 0.0016(2) -0.0074(2)
    S206 0.0234(3) 0.0244(3) 0.0193(3) 0.0040(2) 0.0010(2) -0.0025(2)
    C207 0.0259(13) 0.0417(15) 0.0180(12) 0.0081(11) 0.0028(10) -0.0014(11)
    C208 0.0191(11) 0.0298(12) 0.0200(11) 0.0032(9) 0.0032(9) -0.0037(10)
    C209 0.0293(13) 0.0369(14) 0.0316(14) -0.0003(11) -0.0007(11) -0.0100(12)
    C210 0.0332(15) 0.0271(13) 0.0463(17) 0.0006(11) 0.0078(13) 0.0007(13)
    C211 0.0332(15) 0.0447(16) 0.0244(13) 0.0103(12) -0.0009(11) 0.0085(13)
    C212 0.0356(15) 0.0555(18) 0.0212(13) 0.0065(13) -0.0058(11) -0.0095(13)
    C213 0.0309(13) 0.0332(13) 0.0252(13) 0.0015(11) 0.0022(11) -0.0091(11)
    C214 0.0213(11) 0.0254(12) 0.0208(11) 0.0014(9) -0.0005(9) -0.0089(10)
    N215 0.0202(9) 0.0203(9) 0.0171(9) 0.0000(7) -0.0031(8) -0.0065(8)
    C216 0.0292(12) 0.0213(11) 0.0199(11) 0.0001(9) -0.0041(10) -0.0073(10)
    C217 0.0375(14) 0.0255(12) 0.0275(13) 0.0094(10) -0.0077(11) -0.0070(11)
    C218 0.0346(14) 0.0329(14) 0.0352(15) 0.0155(11) -0.0066(12) -0.0137(12)
    C219 0.0270(13) 0.0351(14) 0.0283(13) 0.0081(10) 0.0007(11) -0.0122(12)
    C220 0.0386(15) 0.0284(13) 0.0201(12) 0.0045(11) 0.0004(11) -0.0028(11)
    C301 0.0183(11) 0.0306(12) 0.0225(12) 0.0028(9) -0.0032(9) -0.0100(10)
    N302 0.0190(9) 0.0210(9) 0.0171(9) 0.0006(7) 0.0005(7) -0.0068(8)
    N303 0.0264(10) 0.0218(9) 0.0187(10) 0.0005(8) 0.0010(8) -0.0042(8)
    C304 0.0252(12) 0.0200(11) 0.0169(11) -0.0018(9) 0.0022(9) -0.0085(9)
    S305 0.0213(3) 0.0259(3) 0.0241(3) -0.0049(2) -0.0021(2) -0.0075(3)
    S306 0.0362(3) 0.0235(3) 0.0250(3) -0.0068(2) 0.0009(3) -0.0061(3)
    C307 0.0351(14) 0.0244(12) 0.0232(12) 0.0073(10) 0.0011(11) -0.0062(11)
    C308 0.0200(11) 0.0248(12) 0.0238(12) 0.0011(9) 0.0028(9) -0.0078(10)
    C309 0.0199(11) 0.0237(11) 0.0248(12) 0.0001(9) 0.0021(9) -0.0072(10)
    C310 0.0212(12) 0.0302(13) 0.0318(13) -0.0007(10) 0.0033(10) -0.0137(11)
    C311 0.0266(13) 0.0451(15) 0.0247(13) -0.0033(11) 0.0029(10) -0.0168(12)
    C312 0.0338(14) 0.0392(15) 0.0239(13) 0.0018(11) -0.0009(11) -0.0008(12)
    C313 0.0319(13) 0.0240(12) 0.0276(13) 0.0029(10) 0.0035(11) -0.0033(11)
    C314 0.0195(11) 0.0299(12) 0.0205(11) -0.0029(9) -0.0002(9) -0.0107(10)
    N315 0.0197(9) 0.0228(9) 0.0191(9) -0.0027(7) 0.0027(8) -0.0110(8)
    C316 0.0260(12) 0.0252(11) 0.0207(11) -0.0025(9) 0.0042(10) -0.0128(10)
    C317 0.0365(14) 0.0308(13) 0.0242(13) -0.0109(11) 0.0053(11) -0.0111(11)
    C318 0.0302(14) 0.0455(16) 0.0322(14) -0.0195(12) 0.0042(12) -0.0146(13)
    C319 0.0234(13) 0.0471(16) 0.0297(14) -0.0096(11) -0.0031(11) -0.0149(13)
    C320 0.0313(13) 0.0270(12) 0.0276(13) -0.0031(10) 0.0029(11) -0.0057(11)
    C401 0.0206(11) 0.0273(12) 0.0197(11) 0.0017(9) -0.0044(9) -0.0098(10)
    N402 0.0189(9) 0.0207(9) 0.0172(9) -0.0001(7) 0.0005(7) -0.0073(8)
    N403 0.0196(9) 0.0249(10) 0.0209(10) 0.0022(7) 0.0003(8) -0.0117(8)
    C404 0.0184(11) 0.0192(10) 0.0212(11) -0.0043(8) 0.0046(9) -0.0090(9)
    S405 0.0198(3) 0.0288(3) 0.0196(3) -0.0009(2) -0.0008(2) -0.0123(2)
    S406 0.0205(3) 0.0367(3) 0.0281(3) 0.0005(2) 0.0018(2) -0.0210(3)
    C407 0.0258(13) 0.0430(15) 0.0222(12) 0.0081(11) -0.0022(10) -0.0115(12)
    C408 0.0196(11) 0.0305(12) 0.0223(12) 0.0038(9) -0.0042(9) -0.0131(10)
    C409 0.0368(15) 0.0308(13) 0.0342(14) 0.0101(11) -0.0020(12) -0.0129(12)
    C410 0.0362(16) 0.0568(19) 0.0494(18) 0.0220(14) -0.0018(14) -0.0283(16)
    C411 0.0249(14) 0.076(2) 0.0441(18) 0.0031(14) 0.0080(13) -0.0248(17)
    C412 0.0310(15) 0.0505(17) 0.0374(16) -0.0073(13) 0.0033(13) -0.0031(14)
    C413 0.0244(13) 0.0306(13) 0.0360(15) 0.0050(10) -0.0042(11) -0.0069(12)
    C414 0.0242(12) 0.0232(11) 0.0177(11) -0.0018(9) -0.0004(9) -0.0088(10)
    N415 0.0211(9) 0.0197(9) 0.0175(9) -0.0015(7) 0.0005(8) -0.0085(8)
    C416 0.0227(11) 0.0195(11) 0.0201(11) -0.0018(9) 0.0038(9) -0.0068(10)
    C417 0.0336(13) 0.0230(12) 0.0223(12) -0.0011(10) 0.0073(10) -0.0108(10)
    C418 0.0365(14) 0.0286(12) 0.0221(12) -0.0046(10) -0.0004(11) -0.0148(11)
    C419 0.0273(12) 0.0303(12) 0.0204(12) -0.0014(10) -0.0039(10) -0.0103(10)
    C420 0.0251(12) 0.0316(13) 0.0280(13) 0.0063(10) -0.0015(10) -0.0136(11)
loop_
    _geom_bond_atom_site_label_1
    _geom_bond_atom_site_label_2
    _geom_bond_site_symmetry_1
    _geom_bond_site_symmetry_2
    _geom_bond_distance
    _geom_bond_publ_flag
    Ni1 N202 . . 2.0139(18) yes
    Ni1 N102 . . 2.0173(17) yes
    Ni1 N115 . . 2.1761(18) yes
    Ni1 N215 . . 2.1881(18) yes
    Ni1 S105 . . 2.4062(6) yes
    Ni1 S205 . . 2.4158(6) yes
    Ni2 N302 . . 2.0085(18) yes
    Ni2 N402 . . 2.0156(18) yes
    Ni2 N315 . . 2.1604(17) yes
    Ni2 N415 . . 2.1770(18) yes
    Ni2 S405 . . 2.4202(6) yes
    Ni2 S305 . . 2.4263(6) yes
    C101 N102 . . 1.285(3) no
    C101 C114 . . 1.461(3) no
    C101 H1011 . . 0.938 no
    N102 N103 . . 1.382(2) no
    N103 C104 . . 1.312(3) no
    C104 S105 . . 1.710(2) no
    C104 S106 . . 1.772(2) no
    S106 C107 . . 1.819(2) no
    C107 C108 . . 1.506(3) no
    C107 H1072 . . 0.994 no
    C107 H1071 . . 0.978 no
    C108 C109 . . 1.387(3) no
    C108 C113 . . 1.384(3) no
    C109 C110 . . 1.383(4) no
    C109 H1091 . . 0.952 no
    C110 C111 . . 1.385(4) no
    C110 H1101 . . 0.953 no
    C111 C112 . . 1.378(4) no
    C111 H1111 . . 0.962 no
    C112 C113 . . 1.389(3) no
    C112 H1121 . . 0.945 no
    C113 H1131 . . 0.968 no
    C114 N115 . . 1.367(3) no
    C114 C119 . . 1.382(3) no
    N115 C116 . . 1.346(3) no
    C116 C117 . . 1.398(3) no
    C116 C120 . . 1.492(3) no
    C117 C118 . . 1.377(3) no
    C117 H1171 . . 0.960 no
    C118 C119 . . 1.388(3) no
    C118 H1181 . . 0.976 no
    C119 H1191 . . 0.954 no
    C120 H1202 . . 0.954 no
    C120 H1201 . . 0.968 no
    C120 H1203 . . 0.972 no
    C201 N202 . . 1.288(3) no
    C201 C214 . . 1.451(3) no
    C201 H2011 . . 0.949 no
    N202 N203 . . 1.384(2) no
    N203 C204 . . 1.310(3) no
    C204 S205 . . 1.712(2) no
    C204 S206 . . 1.751(2) no
    S206 C207 . . 1.822(2) no
    C207 C208 . . 1.499(3) no
    C207 H2072 . . 0.981 no
    C207 H2071 . . 0.979 no
    C208 C209 . . 1.385(3) no
    C208 C213 . . 1.387(3) no
    C209 C210 . . 1.384(4) no
    C209 H2091 . . 0.952 no
    C210 C211 . . 1.383(4) no
    C210 H2101 . . 0.945 no
    C211 C212 . . 1.377(4) no
    C211 H2111 . . 0.947 no
    C212 C213 . . 1.381(4) no
    C212 H2121 . . 0.955 no
    C213 H2131 . . 0.958 no
    C214 N215 . . 1.363(3) no
    C214 C219 . . 1.389(3) no
    N215 C216 . . 1.338(3) no
    C216 C217 . . 1.393(3) no
    C216 C220 . . 1.499(3) no
    C217 C218 . . 1.372(4) no
    C217 H2171 . . 0.955 no
    C218 C219 . . 1.380(4) no
    C218 H2181 . . 0.945 no
    C219 H2191 . . 0.968 no
    C220 H2202 . . 0.954 no
    C220 H2201 . . 0.963 no
    C220 H2203 . . 0.965 no
    C301 N302 . . 1.289(3) no
    C301 C314 . . 1.457(3) no
    C301 H3011 . . 0.965 no
    N302 N303 . . 1.390(2) no
    N303 C304 . . 1.314(3) no
    C304 S305 . . 1.712(2) no
    C304 S306 . . 1.762(2) no
    S306 C307 . . 1.826(3) no
    C307 C308 . . 1.504(3) no
    C307 H3072 . . 0.977 no
    C307 H3071 . . 0.989 no
    C308 C309 . . 1.396(3) no
    C308 C313 . . 1.383(3) no
    C309 C310 . . 1.379(3) no
    C309 H3091 . . 0.952 no
    C310 C311 . . 1.379(4) no
    C310 H3101 . . 0.960 no
    C311 C312 . . 1.382(4) no
    C311 H3111 . . 0.943 no
    C312 C313 . . 1.390(4) no
    C312 H3121 . . 0.956 no
    C313 H3131 . . 0.967 no
    C314 N315 . . 1.361(3) no
    C314 C319 . . 1.386(3) no
    N315 C316 . . 1.344(3) no
    C316 C317 . . 1.398(3) no
    C316 C320 . . 1.489(3) no
    C317 C318 . . 1.372(4) no
    C317 H3171 . . 0.955 no
    C318 C319 . . 1.384(4) no
    C318 H3181 . . 0.950 no
    C319 H3191 . . 0.960 no
    C320 H3202 . . 0.956 no
    C320 H3201 . . 0.957 no
    C320 H3203 . . 0.959 no
    C401 N402 . . 1.287(3) no
    C401 C414 . . 1.453(3) no
    C401 H4011 . . 0.969 no
    N402 N403 . . 1.391(2) no
    N403 C404 . . 1.314(3) no
    C404 S405 . . 1.713(2) no
    C404 S406 . . 1.754(2) no
    S406 C407 . . 1.822(2) no
    C407 C408 . . 1.509(3) no
    C407 H4072 . . 0.983 no
    C407 H4071 . . 0.977 no
    C408 C409 . . 1.384(3) no
    C408 C413 . . 1.385(3) no
    C409 C410 . . 1.389(4) no
    C409 H4091 . . 0.964 no
    C410 C411 . . 1.374(4) no
    C410 H4101 . . 0.940 no
    C411 C412 . . 1.373(4) no
    C411 H4111 . . 0.938 no
    C412 C413 . . 1.387(4) no
    C412 H4121 . . 0.942 no
    C413 H4131 . . 0.945 no
    C414 N415 . . 1.358(3) no
    C414 C419 . . 1.384(3) no
    N415 C416 . . 1.347(3) no
    C416 C417 . . 1.397(3) no
    C416 C420 . . 1.495(3) no
    C417 C418 . . 1.374(3) no
    C417 H4171 . . 0.945 no
    C418 C419 . . 1.385(3) no
    C418 H4181 . . 0.940 no
    C419 H4191 . . 0.963 no
    C420 H4202 . . 0.966 no
    C420 H4201 . . 0.967 no
    C420 H4203 . . 0.966 no
loop_
    _geom_angle_atom_site_label_1
    _geom_angle_atom_site_label_2
    _geom_angle_atom_site_label_3
    _geom_angle_site_symmetry_1
    _geom_angle_site_symmetry_2
    _geom_angle_site_symmetry_3
    _geom_angle
    _geom_angle_publ_flag
    N102 Ni1 S105 . . . 81.31(5) ?
    N102 Ni1 N115 . . . 77.81(7) ?
    S105 Ni1 N115 . . . 158.24(5) ?
    N102 Ni1 N202 . . . 168.97(7) ?
    S105 Ni1 N202 . . . 92.19(5) ?
    N115 Ni1 N202 . . . 109.38(7) ?
    N102 Ni1 S205 . . . 90.23(5) ?
    S105 Ni1 S205 . . . 92.23(2) ?
    N115 Ni1 S205 . . . 93.91(5) ?
    N202 Ni1 S205 . . . 81.07(5) ?
    N102 Ni1 N215 . . . 111.26(7) ?
    S105 Ni1 N215 . . . 90.90(5) ?
    N115 Ni1 N215 . . . 90.98(7) ?
    N202 Ni1 N215 . . . 77.57(7) ?
    S205 Ni1 N215 . . . 158.51(5) ?
    C301 Ni2 N302 . . . 23.57(7) ?
    C301 Ni2 S305 . . . 104.59(5) ?
    N302 Ni2 S305 . . . 81.02(5) ?
    C301 Ni2 N315 . . . 54.81(7) ?
    N302 Ni2 N315 . . . 78.22(7) ?
    S305 Ni2 N315 . . . 158.61(5) ?
    C301 Ni2 C401 . . . 161.92(6) ?
    N302 Ni2 C401 . . . 159.86(7) ?
    S305 Ni2 C401 . . . 85.91(5) ?
    N315 Ni2 C401 . . . 112.53(7) ?
    C301 Ni2 N402 . . . 163.65(7) ?
    N302 Ni2 N402 . . . 167.55(7) ?
    S305 Ni2 N402 . . . 89.45(5) ?
    N315 Ni2 N402 . . . 111.81(7) ?
    C401 Ni2 N402 . . . 23.66(7) ?
    C301 Ni2 S405 . . . 88.81(5) ?
    N302 Ni2 S405 . . . 92.60(5) ?
    S305 Ni2 S405 . . . 98.26(2) ?
    N315 Ni2 S405 . . . 87.84(5) ?
    C401 Ni2 S405 . . . 104.45(5) ?
    C301 Ni2 N415 . . . 109.80(7) ?
    N302 Ni2 N415 . . . 109.71(7) ?
    S305 Ni2 N415 . . . 89.78(5) ?
    N315 Ni2 N415 . . . 92.36(7) ?
    C401 Ni2 N415 . . . 54.71(7) ?
    N402 Ni2 S405 . . . 80.79(5) ?
    N402 Ni2 N415 . . . 78.04(7) ?
    S405 Ni2 N415 . . . 157.26(5) ?
    N102 C101 C114 . . . 117.05(19) no
    N102 C101 H1011 . . . 122.4 no
    C114 C101 H1011 . . . 120.5 no
    C101 N102 Ni1 . . . 118.27(14) no
    C101 N102 N103 . . . 117.29(17) no
    Ni1 N102 N103 . . . 123.88(13) no
    N102 N103 C104 . . . 112.09(17) no
    N103 C104 S105 . . . 128.50(16) no
    N103 C104 S106 . . . 108.80(15) no
    S105 C104 S106 . . . 122.69(13) no
    C104 S105 Ni1 . . . 93.62(7) no
    C104 S106 C107 . . . 104.23(11) no
    S106 C107 C108 . . . 109.55(17) no
    S106 C107 H1072 . . . 108.7 no
    C108 C107 H1072 . . . 109.7 no
    S106 C107 H1071 . . . 106.8 no
    C108 C107 H1071 . . . 112.3 no
    H1072 C107 H1071 . . . 109.7 no
    C107 C108 C109 . . . 120.2(2) no
    C107 C108 C113 . . . 120.8(2) no
    C109 C108 C113 . . . 118.9(2) no
    C108 C109 C110 . . . 120.7(2) no
    C108 C109 H1091 . . . 119.9 no
    C110 C109 H1091 . . . 119.4 no
    C109 C110 C111 . . . 119.8(2) no
    C109 C110 H1101 . . . 120.7 no
    C111 C110 H1101 . . . 119.5 no
    C110 C111 C112 . . . 120.0(2) no
    C110 C111 H1111 . . . 120.0 no
    C112 C111 H1111 . . . 120.0 no
    C111 C112 C113 . . . 119.9(2) no
    C111 C112 H1121 . . . 119.7 no
    C113 C112 H1121 . . . 120.4 no
    C112 C113 C108 . . . 120.6(2) no
    C112 C113 H1131 . . . 119.9 no
    C108 C113 H1131 . . . 119.5 no
    C101 C114 N115 . . . 115.53(18) no
    C101 C114 C119 . . . 121.3(2) no
    N115 C114 C119 . . . 123.2(2) no
    C114 N115 Ni1 . . . 110.65(13) no
    C114 N115 C116 . . . 117.90(18) no
    Ni1 N115 C116 . . . 131.37(15) no
    N115 C116 C117 . . . 121.3(2) no
    N115 C116 C120 . . . 118.2(2) no
    C117 C116 C120 . . . 120.5(2) no
    C116 C117 C118 . . . 120.3(2) no
    C116 C117 H1171 . . . 118.3 no
    C118 C117 H1171 . . . 121.4 no
    C117 C118 C119 . . . 118.9(2) no
    C117 C118 H1181 . . . 120.2 no
    C119 C118 H1181 . . . 120.8 no
    C118 C119 C114 . . . 118.4(2) no
    C118 C119 H1191 . . . 121.5 no
    C114 C119 H1191 . . . 120.1 no
    C116 C120 H1202 . . . 109.3 no
    C116 C120 H1201 . . . 111.4 no
    H1202 C120 H1201 . . . 107.9 no
    C116 C120 H1203 . . . 109.1 no
    H1202 C120 H1203 . . . 109.2 no
    H1201 C120 H1203 . . . 109.9 no
    N202 C201 C214 . . . 117.3(2) no
    N202 C201 H2011 . . . 121.2 no
    C214 C201 H2011 . . . 121.4 no
    C201 N202 Ni1 . . . 118.51(15) no
    C201 N202 N203 . . . 116.45(18) no
    Ni1 N202 N203 . . . 124.76(14) no
    N202 N203 C204 . . . 111.46(18) no
    N203 C204 S205 . . . 129.06(17) no
    N203 C204 S206 . . . 116.48(16) no
    S205 C204 S206 . . . 114.46(12) no
    C204 S205 Ni1 . . . 93.45(8) no
    C204 S206 C207 . . . 101.78(11) no
    S206 C207 C208 . . . 108.44(16) no
    S206 C207 H2072 . . . 107.2 no
    C208 C207 H2072 . . . 109.9 no
    S206 C207 H2071 . . . 107.8 no
    C208 C207 H2071 . . . 111.0 no
    H2072 C207 H2071 . . . 112.4 no
    C207 C208 C209 . . . 120.9(2) no
    C207 C208 C213 . . . 120.2(2) no
    C209 C208 C213 . . . 118.9(2) no
    C208 C209 C210 . . . 120.5(3) no
    C208 C209 H2091 . . . 119.5 no
    C210 C209 H2091 . . . 120.0 no
    C209 C210 C211 . . . 119.9(3) no
    C209 C210 H2101 . . . 119.1 no
    C211 C210 H2101 . . . 121.0 no
    C210 C211 C212 . . . 120.0(2) no
    C210 C211 H2111 . . . 119.6 no
    C212 C211 H2111 . . . 120.4 no
    C211 C212 C213 . . . 120.0(3) no
    C211 C212 H2121 . . . 120.4 no
    C213 C212 H2121 . . . 119.6 no
    C208 C213 C212 . . . 120.7(2) no
    C208 C213 H2131 . . . 119.3 no
    C212 C213 H2131 . . . 120.0 no
    C201 C214 N215 . . . 115.70(19) no
    C201 C214 C219 . . . 121.3(2) no
    N215 C214 C219 . . . 123.0(2) no
    Ni1 N215 C214 . . . 110.67(14) no
    Ni1 N215 C216 . . . 131.22(15) no
    C214 N215 C216 . . . 118.07(19) no
    N215 C216 C217 . . . 121.4(2) no
    N215 C216 C220 . . . 117.4(2) no
    C217 C216 C220 . . . 121.2(2) no
    C216 C217 C218 . . . 120.2(2) no
    C216 C217 H2171 . . . 118.3 no
    C218 C217 H2171 . . . 121.5 no
    C217 C218 C219 . . . 119.3(2) no
    C217 C218 H2181 . . . 120.4 no
    C219 C218 H2181 . . . 120.3 no
    C214 C219 C218 . . . 118.1(2) no
    C214 C219 H2191 . . . 120.1 no
    C218 C219 H2191 . . . 121.9 no
    C216 C220 H2202 . . . 110.1 no
    C216 C220 H2201 . . . 109.8 no
    H2202 C220 H2201 . . . 109.4 no
    C216 C220 H2203 . . . 111.0 no
    H2202 C220 H2203 . . . 108.6 no
    H2201 C220 H2203 . . . 107.9 no
    Ni2 C301 N302 . . . 38.54(11) no
    Ni2 C301 C314 . . . 78.61(13) no
    N302 C301 C314 . . . 117.0(2) no
    Ni2 C301 H3011 . . . 159.5 no
    N302 C301 H3011 . . . 121.2 no
    C314 C301 H3011 . . . 121.8 no
    C301 N302 Ni2 . . . 117.89(15) no
    C301 N302 N303 . . . 116.97(19) no
    Ni2 N302 N303 . . . 124.87(13) no
    N302 N303 C304 . . . 111.56(18) no
    N303 C304 S305 . . . 128.80(17) no
    N303 C304 S306 . . . 117.58(17) no
    S305 C304 S306 . . . 113.61(12) no
    C304 S305 Ni2 . . . 93.50(7) no
    C304 S306 C307 . . . 104.61(11) no
    S306 C307 C308 . . . 113.51(16) no
    S306 C307 H3072 . . . 106.5 no
    C308 C307 H3072 . . . 109.5 no
    S306 C307 H3071 . . . 109.2 no
    C308 C307 H3071 . . . 109.2 no
    H3072 C307 H3071 . . . 108.9 no
    C307 C308 C309 . . . 120.7(2) no
    C307 C308 C313 . . . 120.5(2) no
    C309 C308 C313 . . . 118.8(2) no
    C308 C309 C310 . . . 120.6(2) no
    C308 C309 H3091 . . . 118.7 no
    C310 C309 H3091 . . . 120.6 no
    C309 C310 C311 . . . 120.3(2) no
    C309 C310 H3101 . . . 119.2 no
    C311 C310 H3101 . . . 120.6 no
    C310 C311 C312 . . . 119.7(2) no
    C310 C311 H3111 . . . 119.9 no
    C312 C311 H3111 . . . 120.4 no
    C311 C312 C313 . . . 120.2(2) no
    C311 C312 H3121 . . . 120.8 no
    C313 C312 H3121 . . . 119.0 no
    C312 C313 C308 . . . 120.4(2) no
    C312 C313 H3131 . . . 121.0 no
    C308 C313 H3131 . . . 118.6 no
    C301 C314 N315 . . . 115.65(18) no
    C301 C314 C319 . . . 121.6(2) no
    N315 C314 C319 . . . 122.8(2) no
    C314 N315 Ni2 . . . 110.73(14) no
    C314 N315 C316 . . . 118.35(18) no
    Ni2 N315 C316 . . . 130.60(15) no
    N315 C316 C317 . . . 121.1(2) no
    N315 C316 C320 . . . 117.90(19) no
    C317 C316 C320 . . . 121.0(2) no
    C316 C317 C318 . . . 120.2(2) no
    C316 C317 H3171 . . . 119.1 no
    C318 C317 H3171 . . . 120.7 no
    C317 C318 C319 . . . 119.2(2) no
    C317 C318 H3181 . . . 119.3 no
    C319 C318 H3181 . . . 121.6 no
    C314 C319 C318 . . . 118.4(2) no
    C314 C319 H3191 . . . 120.5 no
    C318 C319 H3191 . . . 121.1 no
    C316 C320 H3202 . . . 109.2 no
    C316 C320 H3201 . . . 110.7 no
    H3202 C320 H3201 . . . 109.9 no
    C316 C320 H3203 . . . 109.7 no
    H3202 C320 H3203 . . . 109.2 no
    H3201 C320 H3203 . . . 108.3 no
    Ni2 C401 N402 . . . 38.95(11) no
    Ni2 C401 C414 . . . 78.82(13) no
    N402 C401 C414 . . . 117.5(2) no
    Ni2 C401 H4011 . . . 160.2 no
    N402 C401 H4011 . . . 122.0 no
    C414 C401 H4011 . . . 120.5 no
    C401 N402 Ni2 . . . 117.39(15) no
    C401 N402 N403 . . . 117.11(19) no
    Ni2 N402 N403 . . . 124.68(14) no
    N402 N403 C404 . . . 111.03(18) no
    N403 C404 S405 . . . 128.97(17) no
    N403 C404 S406 . . . 118.01(17) no
    S405 C404 S406 . . . 113.02(13) no
    C404 S405 Ni2 . . . 93.37(8) no
    C404 S406 C407 . . . 104.55(11) no
    S406 C407 C408 . . . 109.57(17) no
    S406 C407 H4072 . . . 110.5 no
    C408 C407 H4072 . . . 110.4 no
    S406 C407 H4071 . . . 107.9 no
    C408 C407 H4071 . . . 109.1 no
    H4072 C407 H4071 . . . 109.3 no
    C407 C408 C409 . . . 120.8(2) no
    C407 C408 C413 . . . 120.5(2) no
    C409 C408 C413 . . . 118.7(2) no
    C408 C409 C410 . . . 120.8(3) no
    C408 C409 H4091 . . . 119.6 no
    C410 C409 H4091 . . . 119.7 no
    C409 C410 C411 . . . 120.0(3) no
    C409 C410 H4101 . . . 119.8 no
    C411 C410 H4101 . . . 120.3 no
    C410 C411 C412 . . . 119.8(3) no
    C410 C411 H4111 . . . 119.6 no
    C412 C411 H4111 . . . 120.6 no
    C411 C412 C413 . . . 120.5(3) no
    C411 C412 H4121 . . . 120.0 no
    C413 C412 H4121 . . . 119.5 no
    C412 C413 C408 . . . 120.3(2) no
    C412 C413 H4131 . . . 119.1 no
    C408 C413 H4131 . . . 120.7 no
    C401 C414 N415 . . . 115.91(19) no
    C401 C414 C419 . . . 120.9(2) no
    N415 C414 C419 . . . 123.2(2) no
    C414 N415 Ni2 . . . 110.05(14) no
    C414 N415 C416 . . . 117.96(19) no
    Ni2 N415 C416 . . . 131.48(15) no
    N415 C416 C417 . . . 121.0(2) no
    N415 C416 C420 . . . 117.8(2) no
    C417 C416 C420 . . . 121.2(2) no
    C416 C417 C418 . . . 120.8(2) no
    C416 C417 H4171 . . . 118.8 no
    C418 C417 H4171 . . . 120.4 no
    C417 C418 C419 . . . 118.4(2) no
    C417 C418 H4181 . . . 120.4 no
    C419 C418 H4181 . . . 121.2 no
    C418 C419 C414 . . . 118.7(2) no
    C418 C419 H4191 . . . 121.6 no
    C414 C419 H4191 . . . 119.8 no
    C416 C420 H4202 . . . 109.4 no
    C416 C420 H4201 . . . 108.8 no
    H4202 C420 H4201 . . . 109.5 no
    C416 C420 H4203 . . . 110.6 no
    H4202 C420 H4203 . . . 108.7 no
    H4201 C420 H4203 . . . 109.9 no
