# Supplementary material for: Bis{S-benzyl 3-[(6-methyl­pyridin-2-yl)methyl­idene]dithio­carbazato}nickel(II)
Source: Acta Crystallogr Sect E Struct Rep Online. 2012 Apr 25;68(Pt 5):m664. doi: 10.1107/S1600536812017333 (PMC3344386; doi:10.1107/S1600536812017333)
Supplement: Supplementary file 2 [file e-68-0m664-Isup2.hkl]

data_I
#  C:\Thahira_XRD\1205a\1205a.cif_o  At 15:
_audit_creation_date        "12-04-06"
_audit_creation_method      CRYSTALS 

_cell_length_a                    12.3544(9)
_cell_angle_alpha                 69.520(5)
_cell_length_b                    15.6411(6)
_cell_angle_beta                  87.516(5)
_cell_length_c                    16.9333(10)
_cell_angle_gamma                 89.446(5)
loop_
 _symmetry_equiv_pos_as_xyz
 'x,y,z'
 '-x,-y,-z'

# NOTE FO on scale of Fc,      0.30336
# Status flags: 
#    o - used in refinement 
#    < - excluded by I/sigmaI cutoff 
#    l - excluded at low resolution  
#    h - excluded at high resolution  
#    x - excluded for another reason  

loop_
_refln_index_h
_refln_index_k
_refln_index_l
_refln_F_squared_meas
_refln_F_squared_calc
_refln_F_squared_sigma
_refln_observed_status
_refln_refinement_weight
   2   0   0      263.41        0.00       11.13 l   0.0000E+00
   3   0   0       -0.82        1.52        2.67 o   0.4913E-02
   4   0   0     9556.35     9161.11      190.52 o   0.8982E-05
   5   0   0      178.89      174.05       26.54 o   0.9291E-03
   6   0   0      278.19      283.09       21.04 o   0.9733E-03
   7   0   0      851.09      838.29       41.95 o   0.2610E-03
   8   0   0     2544.71     2617.32       88.72 o   0.5740E-04
   9   0   0     2986.93     3018.14      103.29 o   0.4387E-04
  10   0   0      801.87      693.73       48.32 o   0.2452E-03
  11   0   0       88.81      165.96       29.57 o   0.8604E-03
  12   0   0     1662.10     1617.76      128.19 o   0.4686E-04
  13   0   0       44.67       34.24       22.53 o   0.1727E-02
  14   0   0       -1.18       25.32       30.37 o   0.6582E-05
  15   0   0      536.76      462.40       57.71 o   0.2264E-03
  16   0   0      244.80      223.98       56.78 o   0.2711E-03
 -16   1   0      379.46      338.90       73.08 o   0.1642E-03
 -15   1   0     1015.56      957.47      113.86 o   0.6466E-04
 -14   1   0       36.35       14.77       27.92 o   0.1218E-02
 -13   1   0      340.10      369.50       59.28 o   0.2323E-03
 -12   1   0      799.73      842.75       85.71 o   0.1069E-03
 -11   1   0       74.89       71.44       28.04 o   0.1068E-02
 -10   1   0      414.23      395.07       33.17 o   0.5067E-03
  -9   1   0      363.22      254.06       29.95 o   0.6724E-03
  -8   1   0      381.86      366.39       28.18 o   0.6249E-03
  -7   1   0     2649.36     2699.43       88.28 o   0.5647E-04
  -6   1   0       69.41       74.78       11.26 o   0.3615E-02
  -5   1   0      530.00      477.97       27.64 o   0.5454E-03
  -4   1   0     4598.17     4543.81      121.17 o   0.2665E-04
  -3   1   0     1688.60     1438.64       35.60 o   0.1770E-03
  -2   1   0      169.73        0.00        7.34 l   0.0000E+00
   1   1   0    18909.12        0.00      595.34 l   0.0000E+00
   2   1   0     3013.01        0.00       78.03 l   0.0000E+00
   3   1   0    12164.84    11580.15      232.33 o   0.5909E-05
   4   1   0     1042.32      978.19       42.38 o   0.2286E-03
   5   1   0     4540.17     4373.92      103.68 o   0.3078E-04
   6   1   0      594.95      636.17       36.28 o   0.3652E-03
   7   1   0     2601.97     2644.75       94.60 o   0.5370E-04
   8   1   0     3739.77     3765.61      178.16 o   0.2073E-04
   9   1   0    10226.17    10046.26      268.98 o   0.6276E-05
  10   1   0      878.69      835.83       50.22 o   0.2172E-03
  11   1   0     1970.76     1945.82      133.07 o   0.4178E-04
  12   1   0       36.24        7.83       22.51 o   0.1850E-02
  13   1   0      576.12      579.50       75.33 o   0.1431E-03
  14   1   0      136.91       79.70       31.97 o   0.8271E-03
  15   1   0      538.34      445.62       57.46 o   0.2315E-03
  16   1   0      716.91      568.09       93.66 o   0.9787E-04
 -15   2   0      -10.57       14.88       33.42 o   0.3557E-03
 -14   2   0      423.61      380.71       70.76 o   0.1713E-03
 -13   2   0       21.83       14.41       23.84 o   0.1671E-02
 -12   2   0     1624.12     1537.57      128.85 o   0.4729E-04
 -11   2   0     2705.75     2682.43      168.05 o   0.2627E-04
 -10   2   0    11187.59    10419.42      299.56 o   0.5333E-05
  -9   2   0      110.79       91.96       16.42 o   0.2143E-02
  -8   2   0     2054.35     2025.99       77.50 o   0.7848E-04
  -7   2   0       13.83        1.67        7.68 o   0.1433E-01
  -6   2   0     3450.69     3483.51      104.61 o   0.3909E-04
  -5   2   0     1068.57     1015.84       30.61 o   0.2793E-03
  -4   2   0     4635.22     4557.15       87.08 o   0.3290E-04
  -3   2   0     8554.18     8280.97      167.06 o   0.1100E-04
  -2   2   0     4038.74     3965.70       82.76 o   0.3968E-04
  -1   2   0      124.85        0.00        6.70 l   0.0000E+00
   0   2   0    11362.84        0.00      211.20 l   0.0000E+00
   1   2   0     2115.86        0.00       57.27 l   0.0000E+00
   2   2   0       71.38       41.56        5.37 o   0.7892E-02
   3   2   0     1773.46     1748.45       44.64 o   0.1342E-03
   4   2   0      233.27      162.39       14.34 o   0.1754E-02
   5   2   0     1305.87     1295.44       52.85 o   0.1537E-03
   6   2   0     1075.37      932.95       50.49 o   0.2010E-03
   7   2   0     3241.32     3386.75      109.94 o   0.3841E-04
   8   2   0     2097.81     2251.30       85.92 o   0.6768E-04
   9   2   0     2130.95     2190.39       91.27 o   0.6384E-04
  10   2   0     1464.45     1478.20      106.53 o   0.6412E-04
  11   2   0      734.38      719.96       55.04 o   0.2106E-03
  12   2   0       26.37       36.83       15.88 o   0.3216E-02
  13   2   0        3.95       32.21       16.00 o   0.5137E-03
  14   2   0      574.99      482.94       56.74 o   0.2280E-03
  15   2   0      216.90      214.06       35.44 o   0.6007E-03
  16   2   0      283.48      191.33       62.87 o   0.2270E-03
 -15   3   0      696.00      776.29       95.86 o   0.9106E-04
 -14   3   0      210.21      328.73       54.70 o   0.2803E-03
 -13   3   0      299.04      319.90       58.12 o   0.2466E-03
 -12   3   0      152.44      147.09       42.61 o   0.4717E-03
 -11   3   0      149.73       91.49       41.58 o   0.5096E-03
 -10   3   0      794.09      784.42       47.48 o   0.2411E-03
  -9   3   0      467.37      471.60       33.61 o   0.4622E-03
  -8   3   0     1736.80     1779.88       70.18 o   0.9691E-04
  -7   3   0       59.31       20.43       11.44 o   0.5207E-02
  -6   3   0     1861.39     1777.20       47.70 o   0.1281E-03
  -5   3   0     7995.22     8280.07      173.94 o   0.1105E-04
  -4   3   0       79.67        3.40        8.98 o   0.7426E-02
  -3   3   0      168.96      133.09       11.03 o   0.2515E-02
  -2   3   0     3672.08     3389.43       67.73 o   0.5163E-04
  -1   3   0    16499.09    16032.48      264.36 o   0.3624E-05
   0   3   0       46.46       56.36        4.29 o   0.8165E-02
   1   3   0    19711.24    20194.30      448.89 o   0.1965E-05
   2   3   0    20998.10    20698.88      386.13 o   0.2085E-05
   3   3   0      184.92      173.12        9.90 o   0.2222E-02
   4   3   0     9516.70     9146.36      165.80 o   0.9663E-05
   5   3   0    10827.98    10894.57      220.94 o   0.6696E-05
   6   3   0     4309.14     4217.69      106.95 o   0.3149E-04
   7   3   0     8106.04     8088.52      182.05 o   0.1071E-04
   8   3   0      297.33      332.82       23.90 o   0.7765E-03
   9   3   0     2490.54     2492.91       83.27 o   0.6309E-04
  10   3   0       52.31       53.91       12.66 o   0.3763E-02
  11   3   0      695.54      736.76       43.37 o   0.2823E-03
  12   3   0       22.61       31.30       14.05 o   0.3942E-02
  13   3   0     1714.26     1788.20       95.66 o   0.6884E-04
  14   3   0      382.77      430.47       45.57 o   0.3368E-03
  15   3   0      214.65      223.08       36.22 o   0.5701E-03
 -15   4   0      142.30      145.37       49.83 o   0.3597E-03
 -14   4   0     1998.33     1933.75      162.05 o   0.3078E-04
 -13   4   0      488.61      440.70       76.16 o   0.1475E-03
 -12   4   0       22.34       36.43       23.56 o   0.1651E-02
 -11   4   0     1628.78     1724.47      127.23 o   0.4718E-04
 -10   4   0     1361.74     1429.21      110.26 o   0.6234E-04
  -9   4   0     3423.96     3332.91      117.39 o   0.3622E-04
  -8   4   0      477.63      381.23       33.93 o   0.4896E-03
  -7   4   0      257.94      206.47       19.79 o   0.1217E-02
  -6   4   0      917.17      967.99       38.03 o   0.2569E-03
  -5   4   0     2424.46     2574.45       81.21 o   0.6422E-04
  -4   4   0    12123.79    11648.97      239.01 o   0.5744E-05
  -3   4   0    14377.17    13557.64      276.74 o   0.4287E-05
  -2   4   0     7407.50     7206.12      147.40 o   0.1409E-04
  -1   4   0      173.13      173.49        9.54 o   0.2256E-02
   0   4   0     7387.77     6947.08      114.40 o   0.1686E-04
   1   4   0      171.59      208.35       11.51 o   0.1861E-02
   2   4   0     5632.46     5233.94      141.54 o   0.2036E-04
   3   4   0    37743.61    36874.60      846.95 o   0.5813E-06
   4   4   0     6051.61     6120.37      111.89 o   0.2040E-04
   5   4   0     4287.75     4508.10      102.74 o   0.3091E-04
   6   4   0     2885.15     2890.27       80.37 o   0.5748E-04
   7   4   0     4312.37     4152.21      111.71 o   0.3107E-04
   8   4   0    13950.03    14065.18      294.15 o   0.4074E-05
   9   4   0      192.15      203.63       20.89 o   0.1174E-02
  10   4   0      223.83      243.08       24.02 o   0.9484E-03
  11   4   0      294.29      317.64       29.90 o   0.6486E-03
  12   4   0      444.42      550.86       37.73 o   0.3924E-03
  13   4   0        6.28        4.62       15.46 o   0.2703E-02
  14   4   0       17.86       13.82       15.94 o   0.3536E-02
  15   4   0     1288.71     1350.39      130.17 o   0.4832E-04
 -14   5   0      170.19      120.18       51.78 o   0.3399E-03
 -13   5   0       51.68       68.67       24.25 o   0.1405E-02
 -12   5   0      278.28      181.24       54.68 o   0.2929E-03
 -11   5   0     2518.26     2583.28      168.60 o   0.2657E-04
 -10   5   0       56.02       55.44       28.53 o   0.1089E-02
  -9   5   0     1220.16     1202.40       61.88 o   0.1405E-03
  -8   5   0     5055.36     4945.92      130.26 o   0.2323E-04
  -7   5   0      353.24      234.47       25.46 o   0.8328E-03
  -6   5   0     1060.03      962.74       34.40 o   0.2704E-03
  -5   5   0     1229.31     1107.77       40.13 o   0.2153E-03
  -4   5   0    14196.78    14339.37      358.35 o   0.3410E-05
  -3   5   0       18.43        2.92        7.46 o   0.1408E-01
  -2   5   0     2071.67     2063.96       53.83 o   0.1032E-03
  -1   5   0       69.23       79.68        6.82 o   0.5048E-02
   0   5   0      518.50      449.55       21.56 o   0.6562E-03
   1   5   0        5.19        2.57        3.79 o   0.4816E-01
   2   5   0    14047.27    14132.67      329.73 o   0.3713E-05
   3   5   0     1602.80     1641.94       54.83 o   0.1253E-03
   4   5   0     6707.78     7098.55      176.05 o   0.1304E-04
   5   5   0      611.21      557.19       28.65 o   0.4735E-03
   6   5   0       21.12       11.70       10.13 o   0.7660E-02
   7   5   0    16559.83    16960.81      337.46 o   0.2975E-05
   8   5   0     3138.34     3077.39       93.34 o   0.4726E-04
   9   5   0     3850.21     3852.24      111.84 o   0.3389E-04
  10   5   0      258.80      331.02       24.99 o   0.7900E-03
  11   5   0       66.77       48.44       15.47 o   0.2928E-02
  12   5   0     5582.14     5676.87      160.22 o   0.1738E-04
  13   5   0      638.10      633.79       46.57 o   0.2748E-03
  14   5   0       62.72      127.60       29.44 o   0.9394E-03
  15   5   0       34.38       35.92       32.41 o   0.8904E-03
 -14   6   0      367.72      383.97       69.30 o   0.1786E-03
 -13   6   0      204.65      199.27       56.14 o   0.2818E-03
 -12   6   0     2835.75     2715.63      190.37 o   0.2148E-04
 -11   6   0     4100.79     4151.76      230.59 o   0.1376E-04
 -10   6   0      548.25      526.36       70.38 o   0.1624E-03
  -9   6   0      155.43      147.32       21.60 o   0.1302E-02
  -8   6   0      803.79      845.40       41.31 o   0.2716E-03
  -7   6   0     7521.02     7498.66      146.88 o   0.1353E-04
  -6   6   0      649.28      575.56       26.92 o   0.4789E-03
  -5   6   0      639.88      622.36       37.93 o   0.3484E-03
  -4   6   0      894.21      807.96       44.47 o   0.2500E-03
  -3   6   0     7920.05     8063.96      205.98 o   0.9934E-05
  -2   6   0      108.87      121.00        9.46 o   0.3108E-02
  -1   6   0       16.01        4.95        6.90 o   0.1575E-01
   0   6   0     7228.63     7580.54      199.67 o   0.1097E-04
   1   6   0     3181.32     3011.05       66.65 o   0.6022E-04
   2   6   0      216.93      156.60       19.41 o   0.1383E-02
   3   6   0     9042.16     8690.49      223.48 o   0.8380E-05
   4   6   0       43.04       61.85        8.97 o   0.5312E-02
   5   6   0     5651.53     5399.23      158.44 o   0.1800E-04
   6   6   0     7473.06     7376.45      168.64 o   0.1268E-04
   7   6   0     2429.72     2285.94       75.92 o   0.7185E-04
   8   6   0     1870.27     1899.45       67.22 o   0.9540E-04
   9   6   0      145.22      147.10       18.95 o   0.1541E-02
  10   6   0       49.67       49.45       13.12 o   0.3674E-02
  11   6   0     3447.61     3266.93      112.44 o   0.3779E-04
  12   6   0      775.02      722.78       49.80 o   0.2343E-03
  13   6   0      848.74      792.25       71.07 o   0.1432E-03
  14   6   0      159.02      145.24       47.34 o   0.3959E-03
 -14   7   0      369.64      320.89       68.12 o   0.1864E-03
 -13   7   0      642.17      627.32       88.85 o   0.1069E-03
 -12   7   0     1712.82     1560.33      144.31 o   0.3896E-04
 -11   7   0       45.54       80.41       25.24 o   0.1308E-02
 -10   7   0      303.79      328.17       52.68 o   0.2899E-03
  -9   7   0     1086.14      989.98       52.44 o   0.1865E-03
  -8   7   0     3608.34     3564.35      106.27 o   0.3758E-04
  -7   7   0      117.39      126.03       15.98 o   0.2055E-02
  -6   7   0     4119.56     4100.59      110.59 o   0.3175E-04
  -5   7   0       69.47       53.88       13.47 o   0.3473E-02
  -4   7   0     8950.62     8769.43      235.86 o   0.8026E-05
  -3   7   0      847.68      875.43       29.35 o   0.3349E-03
  -2   7   0      190.09      171.36       13.72 o   0.1825E-02
  -1   7   0     1426.06     1369.69       58.63 o   0.1357E-03
   0   7   0     4007.44     4100.58      111.36 o   0.3217E-04
   1   7   0        9.32       35.84        6.16 o   0.1128E-01
   2   7   0     6642.88     6461.54      179.60 o   0.1366E-04
   3   7   0       89.67      150.00       10.43 o   0.2650E-02
   4   7   0       81.42       20.72       14.93 o   0.3327E-02
   5   7   0        8.43        0.67        8.37 o   0.1311E-01
   6   7   0      229.54      225.12       22.39 o   0.1028E-02
   7   7   0     1880.23     1899.38       77.65 o   0.8357E-04
   8   7   0       91.88       53.04       15.73 o   0.2677E-02
   9   7   0     1253.00     1338.06       75.04 o   0.1088E-03
  10   7   0      400.26      336.72       37.61 o   0.4566E-03
  11   7   0        1.73        6.63       16.46 o   0.1621E-03
  12   7   0     2483.74     2404.57      123.55 o   0.4183E-04
  13   7   0      334.49      331.66       45.08 o   0.3627E-03
  14   7   0      371.03      378.93       50.86 o   0.2956E-03
 -13   8   0      157.54       92.61       44.09 o   0.4615E-03
 -12   8   0       62.11       90.13       40.89 o   0.5478E-03
 -11   8   0      978.08      950.38      103.65 o   0.7598E-04
 -10   8   0       20.24       17.26       28.34 o   0.1197E-02
  -9   8   0      273.86      253.79       25.41 o   0.8337E-03
  -8   8   0      293.91      318.20       25.91 o   0.7528E-03
  -7   8   0     5626.98     5503.92      145.42 o   0.1924E-04
  -6   8   0     3338.74     3361.70       98.32 o   0.4301E-04
  -5   8   0       88.61       85.14       13.50 o   0.2961E-02
  -4   8   0       12.69        0.26        9.85 o   0.9463E-02
  -3   8   0      562.55      583.52       22.48 o   0.5473E-03
  -2   8   0     1174.80     1160.43       37.29 o   0.2274E-03
  -1   8   0     3719.79     3629.34       95.48 o   0.3977E-04
   0   8   0     2364.63     2340.99       87.46 o   0.6239E-04
   1   8   0     2913.45     2921.62       90.64 o   0.5124E-04
   2   8   0     2652.17     2773.30       70.32 o   0.6638E-04
   3   8   0     1285.51     1324.18       43.82 o   0.1817E-03
   4   8   0     1070.51     1111.37       40.46 o   0.2202E-03
   5   8   0      171.10      181.67       18.52 o   0.1430E-02
   6   8   0       63.49       39.33       14.64 o   0.3273E-02
   7   8   0      769.22      670.90       46.88 o   0.2600E-03
   8   8   0     2271.60     2151.75       92.38 o   0.6301E-04
   9   8   0        0.94        3.37       11.70 o   0.1335E-04
  10   8   0     2143.58     2276.95      154.14 o   0.3203E-04
  11   8   0     3816.48     3873.72      157.15 o   0.2392E-04
  12   8   0      193.85      183.99       34.69 o   0.6227E-03
  13   8   0      362.03      426.51       46.33 o   0.3284E-03
  14   8   0       39.55       41.44       27.10 o   0.1222E-02
 -13   9   0        0.84        0.59       14.50 o   0.5660E-05
 -12   9   0      496.19      443.15       79.41 o   0.1362E-03
 -11   9   0      468.11      480.44       70.68 o   0.1651E-03
 -10   9   0      927.06     1002.44       97.79 o   0.8327E-04
  -9   9   0      235.37      211.56       25.75 o   0.8970E-03
  -8   9   0      351.20      274.04       29.83 o   0.6702E-03
  -7   9   0      274.84      265.95       25.38 o   0.8288E-03
  -6   9   0     1643.16     1802.96       64.62 o   0.1052E-03
  -5   9   0      529.45      592.85       32.80 o   0.4207E-03
  -4   9   0      452.62      454.10       25.55 o   0.6151E-03
  -3   9   0     1162.89     1217.86       35.82 o   0.2182E-03
  -2   9   0     1276.29     1245.09       48.44 o   0.1736E-03
  -1   9   0     1500.37     1571.26       54.15 o   0.1336E-03
   0   9   0     3130.59     3030.34      109.47 o   0.4172E-04
   1   9   0     5926.37     5587.27      163.14 o   0.1696E-04
   2   9   0      273.82      270.00       18.98 o   0.1088E-02
   3   9   0        4.91        0.08        5.08 o   0.3403E-01
   4   9   0     3184.63     3198.63       85.87 o   0.4925E-04
   5   9   0      280.36      238.73       25.43 o   0.8756E-03
   6   9   0      241.14      235.23       24.69 o   0.9008E-03
   7   9   0     2600.44     2640.62      157.79 o   0.2891E-04
   8   9   0     2560.86     2567.32      161.72 o   0.2830E-04
   9   9   0      221.39      172.39       46.13 o   0.3954E-03
  10   9   0     1949.47     1890.75      147.38 o   0.3593E-04
  11   9   0      164.64      148.37       45.81 o   0.4166E-03
  12   9   0     1227.23     1216.16      123.71 o   0.5377E-04
  13   9   0      474.96      485.56       77.42 o   0.1413E-03
 -13  10   0      -21.57       10.65       27.30 o   0.1291E-02
 -12  10   0      530.63      549.95       81.66 o   0.1275E-03
 -11  10   0      434.55      396.61       70.76 o   0.1694E-03
 -10  10   0      275.46      334.35       54.41 o   0.2776E-03
  -9  10   0      368.66      323.49       43.43 o   0.3851E-03
  -8  10   0       22.56       12.87       10.24 o   0.7676E-02
  -7  10   0      559.15      605.72       37.49 o   0.3621E-03
  -6  10   0      166.71      229.53       20.54 o   0.1175E-02
  -5  10   0     1394.48     1435.88       50.30 o   0.1509E-03
  -4  10   0      244.59      228.61       19.23 o   0.1155E-02
  -3  10   0     5269.07     5134.27      102.01 o   0.2616E-04
  -2  10   0     1789.94     1826.55       54.98 o   0.1164E-03
  -1  10   0      791.21      784.72       39.10 o   0.2913E-03
   0  10   0     7187.12     6958.51      288.06 o   0.7704E-05
   1  10   0     1660.69     1762.66      104.94 o   0.6158E-04
   2  10   0     1031.43      882.72       40.57 o   0.2546E-03
   3  10   0      270.46      200.36       16.08 o   0.1388E-02
   4  10   0       11.42        8.34        6.96 o   0.1555E-01
   5  10   0     1532.78     1665.11       76.23 o   0.9426E-04
   6  10   0      212.35      247.92       41.54 o   0.4542E-03
   7  10   0      507.24      509.05       64.27 o   0.1906E-03
   8  10   0       38.41       54.22       27.99 o   0.1136E-02
   9  10   0      385.22      420.79       61.74 o   0.2122E-03
  10  10   0      282.13      303.28       56.81 o   0.2587E-03
  11  10   0      975.66      897.32      109.16 o   0.7036E-04
  12  10   0        4.25        1.22       21.96 o   0.3098E-03
 -12  11   0      404.36      483.74       73.56 o   0.1565E-03
 -11  11   0       85.20      184.32       34.39 o   0.6701E-03
 -10  11   0      128.54      133.81       27.06 o   0.1012E-02
  -9  11   0      341.96      363.07       42.86 o   0.3930E-03
  -8  11   0     2027.04     2040.29       81.22 o   0.7510E-04
  -7  11   0      156.78      142.92       21.89 o   0.1322E-02
  -6  11   0      536.19      582.42       31.90 o   0.4360E-03
  -5  11   0        0.65        7.14        5.46 o   0.2804E-03
  -4  11   0     6255.90     5991.85      136.31 o   0.1824E-04
  -3  11   0     1263.40     1368.31       46.87 o   0.1670E-03
  -2  11   0     5121.76     5071.72      115.62 o   0.2470E-04
  -1  11   0       75.03       75.27       14.44 o   0.2808E-02
   0  11   0     4454.83     4286.60      207.22 o   0.1573E-04
   1  11   0      478.82      611.56       55.67 o   0.2249E-03
   2  11   0      896.34      985.41       77.47 o   0.1186E-03
   3  11   0        9.60        5.93       11.14 o   0.7316E-02
   4  11   0     2177.47     2159.72       94.18 o   0.6179E-04
   5  11   0     3009.59     2898.74      119.08 o   0.3904E-04
   6  11   0      561.60      583.34       47.00 o   0.2868E-03
   7  11   0       12.32        9.10       14.25 o   0.4496E-02
   8  11   0      587.27      576.40       77.02 o   0.1376E-03
   9  11   0      738.20      799.11       89.73 o   0.1009E-03
  10  11   0      675.89      664.44       87.24 o   0.1091E-03
  11  11   0      -23.60        0.72       29.48 o   0.1130E-02
  12  11   0      359.44      426.46       68.52 o   0.1790E-03
 -12  12   0      156.93      258.55       45.47 o   0.3996E-03
 -11  12   0      433.29      396.79       75.21 o   0.1527E-03
 -10  12   0       21.41        1.10       20.03 o   0.2405E-02
  -9  12   0       30.34       41.12       17.85 o   0.2605E-02
  -8  12   0       22.59       14.27       11.71 o   0.5928E-02
  -7  12   0        8.98       10.62       13.45 o   0.4922E-02
  -6  12   0      147.34      149.17       17.48 o   0.1701E-02
  -5  12   0     2255.42     2262.17       71.03 o   0.7816E-04
  -4  12   0     2519.36     2471.87       87.99 o   0.6013E-04
  -3  12   0     1244.67     1259.27       48.11 o   0.1761E-03
  -2  12   0       78.42       87.26       12.61 o   0.3107E-02
  -1  12   0     1209.10     1191.77       53.45 o   0.1649E-03
   0  12   0      124.13      134.98       21.27 o   0.1408E-02
   1  12   0     4505.20     4340.80      216.04 o   0.1475E-04
   2  12   0      979.76      952.80       84.60 o   0.1048E-03
   3  12   0     4833.10     4782.94      161.70 o   0.1986E-04
   4  12   0       58.91       72.02       17.90 o   0.2197E-02
   5  12   0      969.61      962.03       62.81 o   0.1570E-03
   6  12   0      687.42      675.93       53.87 o   0.2242E-03
   7  12   0      766.44      784.95       58.95 o   0.1878E-03
   8  12   0     1039.56     1095.61       71.90 o   0.1248E-03
   9  12   0     1197.15     1234.34      116.63 o   0.5919E-04
  10  12   0     1368.28     1385.65      130.57 o   0.4777E-04
  11  12   0      -17.71        6.98       30.53 o   0.1051E-02
 -11  13   0      105.06      152.93       35.82 o   0.6466E-03
 -10  13   0      339.16      339.33       47.13 o   0.3401E-03
  -9  13   0      401.86      459.38       48.72 o   0.3004E-03
  -8  13   0      362.40      370.54       29.32 o   0.6223E-03
  -7  13   0      106.86      108.91       16.60 o   0.2084E-02
  -6  13   0       99.10      107.19       15.75 o   0.2190E-02
  -5  13   0      330.04      300.23       36.27 o   0.5155E-03
  -4  13   0      580.82      550.78       40.22 o   0.3437E-03
  -3  13   0     2313.57     2263.11       72.09 o   0.7760E-04
  -2  13   0        8.04       26.28       11.35 o   0.6002E-02
  -1  13   0      214.97      190.66       22.55 o   0.1086E-02
   0  13   0     3351.14     3303.70      103.43 o   0.4094E-04
   1  13   0       10.64       12.00       16.65 o   0.3359E-02
   2  13   0     4011.24     3943.61      208.81 o   0.1627E-04
   3  13   0     1987.92     2029.18      137.51 o   0.3916E-04
   4  13   0      239.04      253.54       30.16 o   0.7164E-03
   5  13   0     3164.35     3080.69      128.95 o   0.3464E-04
   6  13   0      213.82      216.28       32.04 o   0.6885E-03
   7  13   0      568.01      606.30       51.42 o   0.2506E-03
   8  13   0      724.74      791.51       61.81 o   0.1764E-03
   9  13   0     1382.38     1371.28       89.60 o   0.8381E-04
  10  13   0       84.62       13.58       28.24 o   0.1151E-02
 -11  14   0      173.17       98.99       49.37 o   0.3726E-03
 -10  14   0      788.66      815.50       71.27 o   0.1420E-03
  -9  14   0        1.05        1.04       19.16 o   0.3287E-04
  -8  14   0       81.05       85.51       25.54 o   0.1255E-02
  -7  14   0     1012.04      973.57       50.28 o   0.1988E-03
  -6  14   0      395.40      393.83       35.67 o   0.4765E-03
  -5  14   0      202.95      217.49       25.38 o   0.9269E-03
  -4  14   0       12.94       13.21       19.67 o   0.2422E-02
  -3  14   0      262.48      255.75       35.04 o   0.5668E-03
  -2  14   0      213.00      205.51       24.04 o   0.1001E-02
  -1  14   0      113.32      108.12       18.90 o   0.1782E-02
   0  14   0        0.99        5.62        4.97 o   0.4073E-03
   1  14   0     3724.56     3656.53      115.68 o   0.3428E-04
   2  14   0      279.01      337.70       49.00 o   0.3250E-03
   3  14   0      448.89      391.28       65.77 o   0.1921E-03
   4  14   0      893.76      777.65       92.16 o   0.9591E-04
   5  14   0      373.25      366.81       40.52 o   0.4075E-03
   6  14   0       22.10        5.04       15.63 o   0.3752E-02
   7  14   0      -36.70        1.74       21.51 o   0.2049E-02
   8  14   0      854.51      830.89       68.32 o   0.1494E-03
   9  14   0      362.02      317.25       46.07 o   0.3545E-03
  10  14   0      -49.89        0.21       25.05 o   0.1517E-02
  11  14   0       31.44        8.15       25.58 o   0.1459E-02
 -10  15   0       66.54        7.66       42.19 o   0.5456E-03
  -9  15   0       29.66       58.35       21.35 o   0.1847E-02
  -8  15   0      210.91      152.64       57.93 o   0.2705E-03
  -7  15   0      899.77      829.46      107.51 o   0.7328E-04
  -6  15   0       17.16       17.76       20.44 o   0.2230E-02
  -5  15   0       31.74       49.99       17.04 o   0.2692E-02
  -4  15   0      211.14      203.65       33.15 o   0.6587E-03
  -3  15   0      190.61      177.97       30.46 o   0.7781E-03
  -2  15   0      146.42      179.41       19.92 o   0.1367E-02
  -1  15   0      708.03      677.68       45.09 o   0.2781E-03
   0  15   0     1135.08     1102.85       57.94 o   0.1578E-03
   1  15   0      609.62      573.52       41.81 o   0.3266E-03
   2  15   0       73.82       67.21       18.03 o   0.2189E-02
   3  15   0      101.29       73.11       35.15 o   0.7186E-03
   4  15   0      611.58      558.60       79.41 o   0.1313E-03
   5  15   0        1.26        5.93       20.73 o   0.3454E-04
   6  15   0      -11.36        1.79       18.19 o   0.2935E-02
   7  15   0     1986.34     1846.83      107.88 o   0.5691E-04
   8  15   0        4.50       24.32       15.58 o   0.6745E-03
   9  15   0      -79.08        2.80       56.30 o   0.3101E-03
  -7  16   0      -14.30        5.78       30.65 o   0.9174E-03
  -6  16   0       23.01        2.25       24.32 o   0.1644E-02
  -5  16   0      167.09      201.45       31.31 o   0.7293E-03
  -4  16   0       83.58       70.84       24.86 o   0.1309E-02
  -3  16   0      101.39      143.60       25.02 o   0.1143E-02
  -2  16   0      322.75      278.94       40.08 o   0.4500E-03
  -1  16   0      337.71      379.82       39.42 o   0.4278E-03
   0  16   0     1429.70     1362.66       68.39 o   0.1172E-03
   1  16   0      437.88      448.51       37.79 o   0.4202E-03
   2  16   0      114.43      124.91       28.10 o   0.9858E-03
   3  16   0      356.14      353.33       44.22 o   0.3701E-03
   4  16   0     3812.48     3689.73      228.83 o   0.1454E-04
   5  16   0      364.75      324.25       64.97 o   0.2029E-03
   6  16   0      142.68      148.66       42.88 o   0.4734E-03
   7  16   0       29.47        6.57       25.69 o   0.1454E-02
   8  16   0      824.35      677.93      105.59 o   0.7781E-04
  -6  17   0       13.26       23.01       29.39 o   0.9253E-03
  -5  17   0       66.72       43.51       29.82 o   0.1018E-02
  -4  17   0      451.30      496.09       76.39 o   0.1449E-03
  -3  17   0      150.13      145.39       29.10 o   0.8772E-03
  -2  17   0      312.68      325.37       39.70 o   0.4448E-03
  -1  17   0      195.73      167.48       32.70 o   0.7114E-03
   0  17   0      486.98      418.10       39.73 o   0.3904E-03
   1  17   0      696.00      710.65       48.58 o   0.2492E-03
   2  17   0      851.14      806.84       68.58 o   0.1500E-03
   3  17   0      362.75      301.30       45.02 o   0.3683E-03
   4  17   0       27.70       44.87       22.98 o   0.1649E-02
   5  17   0     1088.99     1047.93      118.56 o   0.5942E-04
   6  17   0       71.33       46.33       29.32 o   0.1026E-02
  -5  18   0       80.98      166.13       37.49 o   0.5920E-03
  -4  18   0      648.93      611.51       91.56 o   0.1022E-03
  -3  18   0       69.85        0.74       38.86 o   0.6431E-03
  -2  18   0     2148.28     1983.56      114.41 o   0.5086E-04
  -1  18   0       37.46       52.47       18.75 o   0.2294E-02
   0  18   0       35.53       38.13       16.68 o   0.2942E-02
   1  18   0       34.31       30.87       17.84 o   0.2617E-02
   2  18   0       27.36        8.19       21.02 o   0.2133E-02
   3  18   0      294.93      200.47       44.08 o   0.4114E-03
   4  18   0      657.39      620.29       64.95 o   0.1754E-03
   5  18   0      499.56      394.46       83.70 o   0.1260E-03
  -3  19   0      821.11      639.31      102.84 o   0.8181E-04
  -2  19   0      570.11      559.99       84.66 o   0.1183E-03
  -1  19   0       -2.85       23.76       23.51 o   0.1063E-03
   0  19   0      160.46      165.79       47.95 o   0.3794E-03
   1  19   0        6.93       44.74       23.93 o   0.3220E-03
   2  19   0       76.49       69.50       23.60 o   0.1433E-02
   3  19   0      578.53      500.42       61.93 o   0.1992E-03
  -2 -19   1      582.83      594.30       61.64 o   0.1944E-03
  -1 -19   1      505.99      474.84       81.19 o   0.1308E-03
   0 -19   1      147.49      222.15       45.55 o   0.4053E-03
   1 -19   1      -21.33        1.56       27.32 o   0.1313E-02
   2 -19   1       -6.02       47.38       35.16 o   0.9361E-04
   3 -19   1       20.36        0.69       23.58 o   0.1756E-02
  -4 -18   1       48.40       14.23       26.21 o   0.1363E-02
  -3 -18   1       -1.41       30.65       16.17 o   0.1165E-03
  -2 -18   1      131.93      161.88       29.75 o   0.8636E-03
  -1 -18   1      406.62      425.14       48.22 o   0.3093E-03
   0 -18   1      247.60      180.69       57.76 o   0.2675E-03
   1 -18   1       26.09       33.13       16.95 o   0.2883E-02
   2 -18   1      426.93      430.85       49.45 o   0.2945E-03
   3 -18   1      -28.07        3.17       19.90 o   0.2387E-02
   4 -18   1      821.97      795.25      105.93 o   0.7619E-04
  -6 -17   1     1550.14     1504.46      146.60 o   0.3870E-04
  -5 -17   1      152.34      168.43       43.41 o   0.4552E-03
  -4 -17   1       17.75       10.58       34.12 o   0.8412E-03
  -3 -17   1      129.23      113.70       29.43 o   0.9004E-03
  -2 -17   1       98.46       94.34       25.59 o   0.1201E-02
  -1 -17   1      -27.28        6.06       21.56 o   0.2050E-02
   0 -17   1      300.48      318.69       32.28 o   0.5929E-03
   1 -17   1      492.36      465.80       53.07 o   0.2612E-03
   2 -17   1      -24.70       28.22       22.93 o   0.1739E-02
   3 -17   1      197.38      209.89       35.24 o   0.6061E-03
   4 -17   1     1577.51     1377.66       97.67 o   0.7339E-04
   5 -17   1       12.00       48.78       26.53 o   0.3580E-03
   6 -17   1      626.66      530.01       95.65 o   0.9569E-04
  -7 -16   1     1323.16     1409.68      134.99 o   0.4540E-04
  -6 -16   1      187.61      193.06       49.62 o   0.3544E-03
  -5 -16   1      271.94      321.39       58.37 o   0.2489E-03
  -4 -16   1      222.83      194.70       50.41 o   0.3395E-03
  -3 -16   1      676.25      635.09       86.20 o   0.1121E-03
  -2 -16   1      593.42      596.64       56.19 o   0.2214E-03
  -1 -16   1      154.58      150.06       23.34 o   0.1153E-02
   0 -16   1      894.04      788.02       53.52 o   0.2054E-03
   1 -16   1      784.32      764.57       61.92 o   0.1761E-03
   2 -16   1      757.93      770.43       62.87 o   0.1740E-03
   3 -16   1       73.74       54.60       22.02 o   0.1671E-02
   4 -16   1       97.90       89.15       24.35 o   0.1280E-02
   5 -16   1      802.50      701.68       66.32 o   0.1633E-03
   6 -16   1        3.68       91.63       32.98 o   0.4109E-04
   7 -16   1       58.39       48.17       29.64 o   0.1023E-02
 -10 -15   1     1303.86     1390.59      127.96 o   0.4956E-04
  -9 -15   1      362.92      394.62       65.77 o   0.1940E-03
  -8 -15   1      335.03      362.09       43.86 o   0.3716E-03
  -7 -15   1       -7.32        0.95       16.06 o   0.3207E-02
  -6 -15   1     3285.07     3014.36      146.11 o   0.2977E-04
  -5 -15   1       -4.78       21.25       28.77 o   0.1327E-03
  -4 -15   1      169.40      160.54       47.70 o   0.3830E-03
  -3 -15   1       38.19      105.93       25.27 o   0.1266E-02
  -2 -15   1     5282.95     4708.56      183.33 o   0.1697E-04
  -1 -15   1       -3.04        6.80       11.19 o   0.2331E-02
   0 -15   1       90.04      135.13       16.87 o   0.1928E-02
   1 -15   1      927.15      984.04       52.43 o   0.1942E-03
   2 -15   1     2385.57     2282.07      113.15 o   0.4850E-04
   3 -15   1      722.65      743.86       59.26 o   0.1899E-03
   4 -15   1      134.05      134.60       29.16 o   0.8922E-03
   5 -15   1     1323.66     1355.80       84.40 o   0.9273E-04
   6 -15   1      -20.44        6.23       21.39 o   0.2090E-02
   7 -15   1       63.22       32.91       24.45 o   0.1469E-02
   8 -15   1       23.63        8.34       18.06 o   0.2867E-02
   9 -15   1       82.17       76.98       30.87 o   0.9077E-03
  10 -15   1      734.10      707.55       98.89 o   0.8726E-04
 -11 -14   1     1224.32     1225.02      125.59 o   0.5245E-04
 -10 -14   1       95.85       98.35       35.96 o   0.6739E-03
  -9 -14   1      105.38       82.17       24.84 o   0.1262E-02
  -8 -14   1       65.28       59.52       20.49 o   0.1855E-02
  -7 -14   1       92.12      164.37       26.26 o   0.1039E-02
  -6 -14   1      422.09      444.35       46.36 o   0.3234E-03
  -5 -14   1      792.70      853.30       60.98 o   0.1740E-03
  -4 -14   1       27.31       32.10       23.91 o   0.1585E-02
  -3 -14   1     2092.15     1763.29      147.59 o   0.3607E-04
  -2 -14   1      443.74      452.01       42.08 o   0.3636E-03
  -1 -14   1       80.14       98.07       17.91 o   0.2021E-02
   0 -14   1      376.90      413.58       31.46 o   0.5520E-03
   1 -14   1     5731.14     5644.46      155.97 o   0.1781E-04
   2 -14   1      587.69      622.12       39.76 o   0.3390E-03
   3 -14   1     1546.52     1566.75       86.41 o   0.8355E-04
   4 -14   1     1788.05     1807.81       95.20 o   0.6863E-04
   5 -14   1       88.93       73.33       22.23 o   0.1523E-02
   6 -14   1       29.28       25.39       14.81 o   0.3732E-02
   7 -14   1      271.77      290.52       31.60 o   0.6308E-03
   8 -14   1      351.43      355.79       36.29 o   0.4839E-03
   9 -14   1      362.33      345.21       66.11 o   0.1960E-03
  10 -14   1      729.44      834.54       92.18 o   0.9594E-04
 -11 -13   1       33.29       26.20       20.66 o   0.2070E-02
 -10 -13   1      535.81      527.22       58.03 o   0.2209E-03
  -9 -13   1     1285.42     1198.51       86.73 o   0.9181E-04
  -8 -13   1      335.88      414.65       43.61 o   0.3677E-03
  -7 -13   1     2021.05     1926.02      105.11 o   0.5776E-04
  -6 -13   1      227.32      211.39       35.35 o   0.5909E-03
  -5 -13   1      933.08      968.24       64.47 o   0.1512E-03
  -4 -13   1      124.59      143.70       24.80 o   0.1124E-02
  -3 -13   1       75.85       88.27       17.78 o   0.2139E-02
  -2 -13   1      288.52      319.38       32.30 o   0.5857E-03
  -1 -13   1      576.98      539.53       45.27 o   0.3045E-03
   0 -13   1      404.28      392.03       38.72 o   0.4272E-03
   1 -13   1     1326.50     1352.24       59.65 o   0.1373E-03
   2 -13   1      204.63      201.45       23.01 o   0.1076E-02
   3 -13   1       35.59       53.97       10.45 o   0.4877E-02
   4 -13   1      594.85      635.77       51.33 o   0.2471E-03
   5 -13   1       89.11      110.87       16.39 o   0.2090E-02
   6 -13   1      203.63      222.04       24.80 o   0.9355E-03
   7 -13   1      324.32      350.25       32.59 o   0.5610E-03
   8 -13   1       -2.50        2.75       13.22 o   0.8136E-03
   9 -13   1      958.20      865.69       59.96 o   0.1707E-03
  10 -13   1      139.85       91.17       44.12 o   0.4665E-03
  11 -13   1      498.12      483.39       81.05 o   0.1308E-03
 -11 -12   1      183.62      273.04       43.76 o   0.4143E-03
 -10 -12   1      626.14      640.90       87.34 o   0.1100E-03
  -9 -12   1      418.99      405.27       47.53 o   0.3226E-03
  -8 -12   1      961.29      846.97       69.14 o   0.1434E-03
  -7 -12   1     1539.99     1535.14       87.10 o   0.8244E-04
  -6 -12   1       88.39      104.96       22.22 o   0.1439E-02
  -5 -12   1     1152.56     1170.03       70.74 o   0.1235E-03
  -4 -12   1      924.43      988.73       62.13 o   0.1594E-03
  -3 -12   1      738.56      805.98       53.22 o   0.2111E-03
  -2 -12   1      328.56      353.75       32.65 o   0.5589E-03
  -1 -12   1     1756.24     1658.44       82.70 o   0.8463E-04
   0 -12   1     2405.54     2393.97      101.03 o   0.5409E-04
   1 -12   1     1566.06     1466.83       62.99 o   0.1219E-03
   2 -12   1       12.71        3.80        8.88 o   0.1091E-01
   3 -12   1     1033.06     1010.27       50.01 o   0.1958E-03
   4 -12   1     2242.22     2230.10       80.86 o   0.7055E-04
   5 -12   1      903.48      959.22       43.44 o   0.2391E-03
   6 -12   1       66.64       65.33       13.39 o   0.3288E-02
   7 -12   1       -3.30        5.65       10.10 o   0.4065E-02
   8 -12   1     1384.80     1366.41       58.32 o   0.1364E-03
   9 -12   1      -27.86       10.20       19.66 o   0.2406E-02
  10 -12   1      509.65      676.49       75.81 o   0.1405E-03
  11 -12   1      723.10      811.95       93.77 o   0.9374E-04
  12 -12   1      116.70      129.33       44.45 o   0.4521E-03
 -11 -11   1     1219.06     1218.09      123.87 o   0.5369E-04
 -10 -11   1       73.37       79.91       30.82 o   0.9096E-03
  -9 -11   1      790.43      726.76       93.28 o   0.9523E-04
  -8 -11   1       27.91       99.78       23.38 o   0.1455E-02
  -7 -11   1     2166.30     2203.62      104.27 o   0.5500E-04
  -6 -11   1     1764.20     1708.43       90.52 o   0.7423E-04
  -5 -11   1      353.91      328.54       36.75 o   0.4838E-03
  -4 -11   1      968.83     1091.22       59.66 o   0.1606E-03
  -3 -11   1      382.67      347.23       35.47 o   0.4922E-03
  -2 -11   1      111.42      100.04       28.82 o   0.9570E-03
  -1 -11   1      971.42     1019.88       55.80 o   0.1757E-03
   0 -11   1     1239.02     1330.61       65.61 o   0.1261E-03
   1 -11   1     1922.25     1948.32       85.55 o   0.7490E-04
   2 -11   1     3790.60     3849.33      107.17 o   0.3519E-04
   3 -11   1      622.33      649.29       31.03 o   0.4103E-03
   4 -11   1        6.41        4.21        8.07 o   0.1394E-01
   5 -11   1     3674.75     3556.60       96.04 o   0.4080E-04
   6 -11   1     3475.00     3440.15       94.35 o   0.4264E-04
   7 -11   1      798.71      798.07       40.99 o   0.2850E-03
   8 -11   1      289.54      275.88       29.52 o   0.6920E-03
   9 -11   1     1487.37     1517.81       91.53 o   0.7892E-04
  10 -11   1       79.60       62.56       33.38 o   0.7991E-03
  11 -11   1       98.98      142.16       37.34 o   0.6125E-03
  12 -11   1       16.40       15.88       34.76 o   0.7273E-03
 -12 -10   1       18.59       15.40       30.80 o   0.1021E-02
 -11 -10   1      623.61      717.64       84.29 o   0.1149E-03
 -10 -10   1     2384.81     2084.24      170.52 o   0.2747E-04
  -9 -10   1      110.57      143.92       33.43 o   0.7211E-03
  -8 -10   1      399.45      372.60       62.21 o   0.2143E-03
  -7 -10   1      690.94      654.25       78.50 o   0.1294E-03
  -6 -10   1      675.84      713.32       50.97 o   0.2341E-03
  -5 -10   1     3992.43     4212.60      142.02 o   0.2526E-04
  -4 -10   1      621.16      649.19       45.13 o   0.2820E-03
  -3 -10   1      151.96      177.10       21.62 o   0.1230E-02
  -2 -10   1      118.39      155.59       13.53 o   0.2142E-02
  -1 -10   1      430.32      344.29       30.01 o   0.6015E-03
   0 -10   1       48.54       61.33       12.63 o   0.3694E-02
   1 -10   1      264.68      337.25       27.82 o   0.6975E-03
   2 -10   1     2920.71     2744.71       86.73 o   0.5529E-04
   3 -10   1     1384.16     1364.53       41.63 o   0.1833E-03
   4 -10   1     3423.98     3308.81       76.14 o   0.5132E-04
   5 -10   1     1445.13     1403.27       51.91 o   0.1476E-03
   6 -10   1     6397.52     6354.94      164.17 o   0.1515E-04
   7 -10   1      722.36      696.21       43.46 o   0.2840E-03
   8 -10   1       32.30       36.59       13.39 o   0.4139E-02
   9 -10   1      744.46      665.61       85.49 o   0.1119E-03
  10 -10   1     1550.65     1562.46      131.48 o   0.4611E-04
  11 -10   1     1130.93     1124.90      117.33 o   0.5997E-04
  12 -10   1       47.02       50.75       34.83 o   0.7617E-03
 -13  -9   1     3811.56     3653.30      245.34 o   0.1309E-04
 -12  -9   1        3.69       11.69       19.55 o   0.3698E-03
 -11  -9   1      148.13      160.98       47.95 o   0.3837E-03
 -10  -9   1     1305.53     1365.09      119.11 o   0.5564E-04
  -9  -9   1      366.59      358.90       58.05 o   0.2426E-03
  -8  -9   1      157.68      171.99       37.93 o   0.5635E-03
  -7  -9   1     2174.22     2288.06      143.96 o   0.3529E-04
  -6  -9   1      163.76      189.67       34.65 o   0.6378E-03
  -5  -9   1     3081.88     3144.49      116.47 o   0.3835E-04
  -4  -9   1      428.91      507.99       36.78 o   0.4129E-03
  -3  -9   1      395.84      483.68       33.20 o   0.4682E-03
  -2  -9   1     2052.03     2037.65       61.23 o   0.9680E-04
  -1  -9   1     2937.47     2893.78       94.93 o   0.4942E-04
   0  -9   1       -8.09        0.36       11.84 o   0.6879E-02
   1  -9   1     3556.54     3811.06      119.65 o   0.3232E-04
   2  -9   1     1113.63     1174.81       34.94 o   0.2304E-03
   3  -9   1       70.60       87.78        8.62 o   0.4290E-02
   4  -9   1      130.65      124.69       12.29 o   0.2410E-02
   5  -9   1     2628.63     2680.57       84.27 o   0.5893E-04
   6  -9   1       50.46       42.84       14.06 o   0.3409E-02
   7  -9   1       98.62      109.46       17.06 o   0.2042E-02
   8  -9   1     4451.60     4264.05      128.70 o   0.2688E-04
   9  -9   1     2333.14     2195.16      157.86 o   0.3077E-04
  10  -9   1     1279.90     1232.31      118.17 o   0.5744E-04
  11  -9   1      904.18      801.64       99.71 o   0.8322E-04
  12  -9   1      -15.58       43.16       32.03 o   0.3888E-03
  13  -9   1      637.23      564.24       92.68 o   0.1005E-03
 -13  -8   1      -29.21        0.53       34.34 o   0.8344E-03
 -12  -8   1       -8.21        3.36       27.83 o   0.4485E-03
 -11  -8   1     1200.24     1225.70      114.71 o   0.6066E-04
 -10  -8   1     1474.21     1259.34      123.71 o   0.5256E-04
  -9  -8   1      281.05      374.77       52.18 o   0.2871E-03
  -8  -8   1      224.12      249.00       45.98 o   0.3843E-03
  -7  -8   1      883.31      891.73       48.78 o   0.2177E-03
  -6  -8   1     6489.79     6320.84      184.44 o   0.1362E-04
  -5  -8   1       32.10       20.91       11.61 o   0.5338E-02
  -4  -8   1     3696.86     3779.46      125.46 o   0.3125E-04
  -3  -8   1      322.85      380.29       29.22 o   0.6069E-03
  -2  -8   1      560.56      664.02       26.03 o   0.4649E-03
  -1  -8   1     4715.60     4429.32      133.64 o   0.2485E-04
   0  -8   1     3700.02     3326.93      111.64 o   0.3692E-04
   1  -8   1      742.09      856.71       32.95 o   0.3226E-03
   2  -8   1      364.87      335.35       17.53 o   0.9928E-03
   3  -8   1     2637.69     2710.61       58.70 o   0.7626E-04
   4  -8   1      160.50      192.35       16.66 o   0.1520E-02
   5  -8   1      453.53      477.68       28.97 o   0.5349E-03
   6  -8   1      421.84      448.69       29.58 o   0.5429E-03
   7  -8   1      160.34      166.37       19.19 o   0.1431E-02
   8  -8   1     5037.01     4931.33      137.85 o   0.2242E-04
   9  -8   1     1669.73     1820.22      128.27 o   0.4578E-04
  10  -8   1     3434.57     3474.85      205.58 o   0.1761E-04
  11  -8   1     1632.37     1626.67      136.21 o   0.4268E-04
  12  -8   1       81.99      106.05       36.48 o   0.6588E-03
  13  -8   1      249.70      206.85       60.19 o   0.2455E-03
 -14  -7   1      199.16      197.45       36.00 o   0.5904E-03
 -13  -7   1      134.75       97.63       30.82 o   0.8577E-03
 -12  -7   1      202.26      202.63       35.20 o   0.6008E-03
 -11  -7   1      176.41      202.93       31.26 o   0.7321E-03
 -10  -7   1       20.78        2.30       14.94 o   0.4208E-02
  -9  -7   1     7237.61     7147.90      216.10 o   0.1051E-04
  -8  -7   1      451.88      552.31       36.11 o   0.4017E-03
  -7  -7   1      871.66      815.82       47.97 o   0.2292E-03
  -6  -7   1     1576.42     1557.12       65.46 o   0.1127E-03
  -5  -7   1     6119.77     5965.43      169.11 o   0.1547E-04
  -4  -7   1       39.21       15.04        9.71 o   0.7384E-02
  -3  -7   1    10224.19     9698.39      265.85 o   0.6490E-05
  -2  -7   1     3951.79     4052.45      122.61 o   0.2993E-04
  -1  -7   1      387.90      274.88       20.72 o   0.9408E-03
   0  -7   1     3699.03     3466.70      108.27 o   0.3757E-04
   1  -7   1      492.78      573.21       22.45 o   0.5761E-03
   2  -7   1     2447.75     2400.37       52.86 o   0.8934E-04
   3  -7   1     1730.74     1760.38       42.99 o   0.1388E-03
   4  -7   1      881.16      866.89       45.48 o   0.2352E-03
   5  -7   1      220.44      236.77       22.98 o   0.9847E-03
   6  -7   1     1012.34      994.82       45.54 o   0.2126E-03
   7  -7   1       59.05       70.29       12.38 o   0.3496E-02
   8  -7   1     3995.56     4066.31      114.80 o   0.3144E-04
   9  -7   1     1805.54     1739.87       82.01 o   0.8324E-04
  10  -7   1     1477.79     1626.20      122.34 o   0.5126E-04
  11  -7   1     1618.24     1558.15      135.22 o   0.4372E-04
  12  -7   1      940.12      904.01      105.38 o   0.7501E-04
  13  -7   1      254.02      159.02       61.46 o   0.2403E-03
  14  -7   1      -15.38       25.77       25.96 o   0.1408E-02
 -14  -6   1       40.67      130.34       22.63 o   0.1446E-02
 -13  -6   1       55.38       47.76       24.00 o   0.1502E-02
 -12  -6   1      561.33      572.58       55.47 o   0.2297E-03
 -11  -6   1     1077.59      998.56       56.69 o   0.1710E-03
 -10  -6   1     2011.75     1896.86       76.95 o   0.8272E-04
  -9  -6   1       17.23        2.75       11.70 o   0.6661E-02
  -8  -6   1     1030.60      999.91       47.06 o   0.2109E-03
  -7  -6   1      303.65      347.53       23.28 o   0.7917E-03
  -6  -6   1     2592.06     2582.24       90.69 o   0.5689E-04
  -5  -6   1     2997.01     2755.64       96.28 o   0.4991E-04
  -4  -6   1     1106.20     1160.08       46.00 o   0.1930E-03
  -3  -6   1      691.45      665.68       58.41 o   0.2005E-03
  -2  -6   1     6960.58     6843.82      186.03 o   0.1250E-04
  -1  -6   1      557.77      480.23       23.61 o   0.5986E-03
   0  -6   1       31.96       21.70        8.87 o   0.7836E-02
   1  -6   1     1380.47     1493.86       33.54 o   0.1882E-03
   2  -6   1     4673.58     4789.73       94.38 o   0.3026E-04
   3  -6   1     8915.95     8760.98      182.98 o   0.9780E-05
   4  -6   1      702.74      651.17       38.56 o   0.3293E-03
   5  -6   1      128.93      128.11       17.83 o   0.1707E-02
   6  -6   1     2886.67     2985.82       99.64 o   0.4671E-04
   7  -6   1      274.46      297.95       22.74 o   0.8770E-03
   8  -6   1     1190.50     1219.04       60.63 o   0.1445E-03
   9  -6   1      158.21      148.10       21.48 o   0.1340E-02
  10  -6   1     3129.96     3300.21      189.38 o   0.2046E-04
  11  -6   1       98.79      111.45       33.58 o   0.7366E-03
  12  -6   1     3397.99     3217.78      212.75 o   0.1701E-04
  13  -6   1        9.80       57.21       34.06 o   0.1853E-03
  14  -6   1      123.04      136.95       44.23 o   0.4496E-03
 -14  -5   1      -29.11        1.10       34.66 o   0.8185E-03
 -13  -5   1      143.91      177.11       31.03 o   0.7650E-03
 -12  -5   1      341.94      372.63       32.74 o   0.5438E-03
 -11  -5   1     2687.67     2809.29       95.84 o   0.5086E-04
 -10  -5   1      684.07      644.87       41.37 o   0.3119E-03
  -9  -5   1      294.68      289.37       25.68 o   0.7896E-03
  -8  -5   1      278.99      265.15       23.68 o   0.8818E-03
  -7  -5   1     3616.39     3903.70       99.03 o   0.3708E-04
  -6  -5   1     1251.31     1184.40       46.85 o   0.1850E-03
  -5  -5   1    10322.57     9256.61      241.72 o   0.7190E-05
  -4  -5   1     4817.34     4704.19      105.06 o   0.2871E-04
  -3  -5   1     7776.62     7350.19      194.52 o   0.1113E-04
  -2  -5   1    12460.89    12544.48      302.95 o   0.4555E-05
  -1  -5   1      191.20      175.78       12.20 o   0.2033E-02
   0  -5   1     1234.11     1188.07       34.57 o   0.2247E-03
   1  -5   1      654.34      620.91       19.72 o   0.5476E-03
   2  -5   1    15993.16    15893.40      376.60 o   0.2916E-05
   3  -5   1     4372.78     4107.01       96.91 o   0.3473E-04
   4  -5   1     1678.66     1523.58       62.65 o   0.1165E-03
   5  -5   1    14601.93    14098.53      356.61 o   0.3415E-05
   6  -5   1      293.08      228.98       24.57 o   0.8948E-03
   7  -5   1       39.33       30.03       10.76 o   0.5524E-02
   8  -5   1      869.53      952.51       48.12 o   0.2139E-03
   9  -5   1     1950.24     1852.98       80.98 o   0.7958E-04
  10  -5   1      844.77      900.88       87.62 o   0.1009E-03
  11  -5   1     1030.45     1011.70      103.29 o   0.7518E-04
  12  -5   1      -20.80        1.80       26.96 o   0.1346E-02
  13  -5   1     3165.33     3263.19      208.76 o   0.1755E-04
  14  -5   1      134.50      130.32       41.61 o   0.5042E-03
 -15  -4   1        4.09        1.38       20.32 o   0.3931E-03
 -14  -4   1      100.83       77.60       39.83 o   0.5697E-03
 -13  -4   1      -21.57        6.95       16.54 o   0.3385E-02
 -12  -4   1       27.80       34.37       11.98 o   0.4625E-02
 -11  -4   1     2720.49     2695.40       96.14 o   0.5202E-04
 -10  -4   1      626.21      601.26       40.03 o   0.3364E-03
  -9  -4   1     3495.35     3512.16      104.16 o   0.3893E-04
  -8  -4   1     4370.35     4344.30      117.40 o   0.2894E-04
  -7  -4   1       92.60       85.81       10.63 o   0.3574E-02
  -6  -4   1    12300.39    12518.38      254.72 o   0.5181E-05
  -5  -4   1     4543.14     4624.99      108.37 o   0.2865E-04
  -4  -4   1       84.34       54.57        8.04 o   0.5534E-02
  -3  -4   1     6487.43     6204.83      130.64 o   0.1802E-04
  -2  -4   1     9821.34     9977.99      343.46 o   0.4902E-05
  -1  -4   1     1909.18     2045.96       62.89 o   0.9561E-04
   0  -4   1     1350.54     1280.63       35.14 o   0.2079E-03
   1  -4   1        7.06        3.63        3.89 o   0.4176E-01
   2  -4   1    29602.66    30223.81      669.86 o   0.8975E-06
   3  -4   1     2149.92     2215.18       69.18 o   0.8242E-04
   4  -4   1     1337.64     1352.72       40.96 o   0.1821E-03
   5  -4   1      122.48       86.00       15.00 o   0.2438E-02
   6  -4   1     2959.10     3168.94       81.61 o   0.5215E-04
   7  -4   1        7.18        2.54        8.69 o   0.1187E-01
   8  -4   1      190.83      168.83       21.21 o   0.1224E-02
   9  -4   1      741.72      826.74       44.24 o   0.2531E-03
  10  -4   1       63.77       33.25       28.29 o   0.1133E-02
  11  -4   1      137.05      112.52       39.13 o   0.5633E-03
  12  -4   1      413.42      322.78       66.25 o   0.1938E-03
  13  -4   1      660.30      631.44       87.00 o   0.1103E-03
  14  -4   1     1466.44     1333.41      136.64 o   0.4414E-04
  15  -4   1      -15.66       22.86       43.06 o   0.2831E-03
 -15  -3   1      280.72      272.08       42.26 o   0.4220E-03
 -14  -3   1     1267.90     1273.53       84.70 o   0.9446E-04
 -13  -3   1     2339.04     2410.38      114.95 o   0.4668E-04
 -12  -3   1      201.76      220.31       25.56 o   0.9281E-03
 -11  -3   1      697.79      714.90       44.06 o   0.2754E-03
 -10  -3   1     1514.90     1671.73       64.52 o   0.1115E-03
  -9  -3   1     1458.86     1462.50       59.92 o   0.1270E-03
  -8  -3   1      156.94      166.11       18.03 o   0.1513E-02
  -7  -3   1     8680.30     8592.51      163.84 o   0.1073E-04
  -6  -3   1      505.88      572.35       24.75 o   0.5323E-03
  -5  -3   1     6022.90     5908.52      162.77 o   0.1629E-04
  -4  -3   1      205.21      165.52       13.09 o   0.1957E-02
  -3  -3   1     7321.03     7262.70      187.64 o   0.1181E-04
  -2  -3   1    12817.78    13782.77      430.55 o   0.3017E-05
  -1  -3   1    40971.40    41407.20     1294.20 o   0.3452E-06
   0  -3   1      421.50      423.39       11.90 o   0.9355E-03
   1  -3   1    52809.52    52834.66      954.66 o   0.3468E-06
   2  -3   1    24702.52    23784.55      351.68 o   0.1776E-05
   3  -3   1    10887.21    10815.03      211.02 o   0.6904E-05
   4  -3   1       54.01       54.74        7.19 o   0.6419E-02
   5  -3   1     8340.10     7796.72      170.10 o   0.1150E-04
   6  -3   1     7668.89     7210.98      160.69 o   0.1307E-04
   7  -3   1     1280.07     1258.23       42.12 o   0.1906E-03
   8  -3   1     2945.55     2846.53       99.36 o   0.4782E-04
   9  -3   1      106.14      102.85       16.09 o   0.2187E-02
  10  -3   1       67.16       56.38       26.73 o   0.1216E-02
  11  -3   1      246.12      264.39       47.08 o   0.3634E-03
  12  -3   1      207.47      191.68       46.20 o   0.3978E-03
  13  -3   1      303.49      286.45       58.27 o   0.2491E-03
  14  -3   1       46.70      129.46       28.87 o   0.9773E-03
  15  -3   1      131.48      212.45       47.26 o   0.3832E-03
 -16  -2   1      417.66      284.33       76.62 o   0.1524E-03
 -15  -2   1       28.76       13.13       22.81 o   0.1798E-02
 -14  -2   1      144.75      144.28       28.23 o   0.9131E-03
 -13  -2   1      218.38      243.54       32.94 o   0.6377E-03
 -12  -2   1      482.94      532.07       47.02 o   0.2988E-03
 -11  -2   1      953.62      988.64       48.35 o   0.2042E-03
 -10  -2   1       26.13        4.84       11.26 o   0.6695E-02
  -9  -2   1       61.96       77.30       12.86 o   0.3198E-02
  -8  -2   1       18.81        6.90        8.46 o   0.1129E-01
  -7  -2   1     2123.48     2168.31       81.69 o   0.7218E-04
  -6  -2   1      740.55      885.54       30.59 o   0.3268E-03
  -5  -2   1     4151.63     3923.59       94.60 o   0.3658E-04
  -4  -2   1     4316.31     4107.02       95.41 o   0.3491E-04
  -3  -2   1    23859.94    23312.03      442.18 o   0.1635E-05
  -2  -2   1    34464.55    33050.00      537.20 o   0.9016E-06
  -1  -2   1      306.28        0.00       23.70 l   0.0000E+00
   0  -2   1     5989.48        0.00      146.33 l   0.0000E+00
   1  -2   1     3334.07        0.00       69.79 l   0.0000E+00
   2  -2   1    11868.19    11282.63      194.07 o   0.6793E-05
   3  -2   1     2009.25     1754.23       47.54 o   0.1261E-03
   4  -2   1     1146.66     1043.58       32.96 o   0.2590E-03
   5  -2   1      244.19      234.86       13.82 o   0.1440E-02
   6  -2   1       12.74        8.85        7.54 o   0.1353E-01
   7  -2   1      824.87      977.00       40.21 o   0.2555E-03
   8  -2   1      150.95      163.87       17.98 o   0.1532E-02
   9  -2   1      381.13      349.08       29.39 o   0.6178E-03
  10  -2   1     6168.26     6249.25      284.31 o   0.8448E-05
  11  -2   1      137.52      151.79       37.36 o   0.5910E-03
  12  -2   1      247.92      212.17       49.47 o   0.3445E-03
  13  -2   1       -7.69       19.64       27.06 o   0.4371E-03
  14  -2   1     2000.32     1929.71      158.45 o   0.3203E-04
  15  -2   1       43.27       58.35       31.95 o   0.8884E-03
 -16  -1   1       46.51       12.92       37.32 o   0.6932E-03
 -15  -1   1       23.81        1.93       20.65 o   0.2248E-02
 -14  -1   1      896.90      931.71       71.10 o   0.1354E-03
 -13  -1   1       27.85       29.52       15.75 o   0.3349E-02
 -12  -1   1      765.10      755.68       59.34 o   0.1879E-03
 -11  -1   1        6.93       28.95       10.67 o   0.6908E-02
 -10  -1   1       30.00       34.60       14.39 o   0.3823E-02
  -9  -1   1     3096.06     3127.00       90.26 o   0.4827E-04
  -8  -1   1     1629.36     1536.21       72.89 o   0.1016E-03
  -7  -1   1       -8.23        0.75       10.11 o   0.9204E-02
  -6  -1   1     7702.06     7813.06      205.46 o   0.1017E-04
  -5  -1   1     2453.62     2519.62       63.76 o   0.7784E-04
  -4  -1   1     1373.16     1287.82       39.02 o   0.1932E-03
  -3  -1   1     1100.35     1025.96       26.43 o   0.2932E-03
  -2  -1   1     6482.24        0.00      109.36 l   0.0000E+00
  -1  -1   1       16.24        0.00        3.82 l   0.0000E+00
   1  -1   1      358.81        0.00       15.75 l   0.0000E+00
   2  -1   1     4756.31        0.00      119.94 l   0.0000E+00
   3  -1   1      145.11      141.24       13.27 o   0.2178E-02
   4  -1   1     1271.71     1205.91       43.71 o   0.1897E-03
   5  -1   1     3367.91     3237.17       96.05 o   0.4408E-04
   6  -1   1     5443.83     5326.29      147.48 o   0.1966E-04
   7  -1   1      579.06      565.30       32.67 o   0.4212E-03
   8  -1   1     2703.90     2720.64       91.43 o   0.5464E-04
   9  -1   1     2715.36     2689.34       95.36 o   0.5238E-04
  10  -1   1     2130.19     2196.76      138.15 o   0.3792E-04
  11  -1   1      965.54      933.45       92.02 o   0.9172E-04
  12  -1   1      394.95      450.76       63.03 o   0.2046E-03
  13  -1   1       81.24       96.99       32.93 o   0.7968E-03
  14  -1   1      -50.40        4.88       33.04 o   0.8855E-03
  15  -1   1      355.80      436.00       70.92 o   0.1696E-03
 -16   0   1      125.47       63.35       48.16 o   0.4011E-03
 -15   0   1      160.16      122.46       35.37 o   0.6579E-03
 -14   0   1      623.94      592.25       59.68 o   0.2010E-03
 -13   0   1     1009.31     1078.14      101.92 o   0.7634E-04
 -12   0   1      340.15      420.26       52.90 o   0.2742E-03
 -11   0   1       31.00       25.40       22.27 o   0.1850E-02
 -10   0   1     1905.89     1896.94       80.93 o   0.7882E-04
  -9   0   1     6882.37     6669.61      194.64 o   0.1223E-04
  -8   0   1       21.61       15.47        8.90 o   0.8873E-02
  -7   0   1      286.86      245.02       20.21 o   0.1034E-02
  -6   0   1      103.17       69.76       14.86 o   0.2657E-02
  -5   0   1     3894.86     3416.90       91.02 o   0.4272E-04
  -4   0   1     6682.55     6734.96      137.46 o   0.1618E-04
  -3   0   1     5040.30     4913.68       88.85 o   0.2971E-04
  -2   0   1    16994.82        0.00      311.85 l   0.0000E+00
   2   0   1     5551.32        0.00      192.08 l   0.0000E+00
   3   0   1      114.21       72.46       18.01 o   0.2034E-02
   4   0   1     3655.75     3564.98       97.76 o   0.3979E-04
   5   0   1     1349.20     1428.54       48.30 o   0.1551E-03
   6   0   1     1813.06     1775.26       62.78 o   0.1053E-03
   7   0   1      562.24      588.06       32.21 o   0.4262E-03
   8   0   1     1098.46     1159.71       49.90 o   0.1802E-03
   9   0   1     9431.53     9070.54      250.37 o   0.7307E-05
  10   0   1       89.09       67.88       14.40 o   0.2852E-02
  11   0   1     2009.36     2119.05      138.41 o   0.3842E-04
  12   0   1       17.83       40.50       21.74 o   0.1869E-02
  13   0   1      267.47      245.55       52.03 o   0.3093E-03
  14   0   1       89.59       59.93       32.90 o   0.8212E-03
  15   0   1      824.57      633.08      100.58 o   0.8502E-04
  16   0   1       91.47      170.61       35.10 o   0.6646E-03
 -16   1   1      192.72      150.65       52.36 o   0.3261E-03
 -15   1   1      666.69      660.73       66.20 o   0.1669E-03
 -14   1   1      870.36      829.77       99.11 o   0.8431E-04
 -13   1   1     1158.70     1081.05      109.94 o   0.6693E-04
 -12   1   1       48.36        2.48       26.09 o   0.1399E-02
 -11   1   1       16.68       83.01       19.90 o   0.2018E-02
 -10   1   1     7562.35     7184.07      216.85 o   0.1031E-04
  -9   1   1      140.92      132.50       19.73 o   0.1540E-02
  -8   1   1      385.17      283.20       29.79 o   0.6486E-03
  -7   1   1      353.33      321.77       26.82 o   0.7046E-03
  -6   1   1      717.76      750.78       36.63 o   0.3239E-03
  -5   1   1       58.25       43.45        8.29 o   0.6540E-02
  -4   1   1      665.74      624.97       24.65 o   0.4713E-03
  -3   1   1     7814.23     7809.29      118.86 o   0.1435E-04
  -2   1   1    16075.70        0.00      296.88 l   0.0000E+00
  -1   1   1     1156.55        0.00       33.47 l   0.0000E+00
   1   1   1       29.21        0.00        3.86 l   0.0000E+00
   2   1   1    42991.73        0.00      766.08 l   0.0000E+00
   3   1   1      143.92       66.24       13.22 o   0.2901E-02
   4   1   1     5013.27     4900.04      135.11 o   0.2274E-04
   5   1   1     1164.07     1138.63       50.24 o   0.1792E-03
   6   1   1     5109.00     5017.34      210.13 o   0.1407E-04
   7   1   1     2207.24     2168.38      119.59 o   0.4607E-04
   8   1   1     5450.97     5366.64      155.72 o   0.1852E-04
   9   1   1     2636.78     2621.26       93.08 o   0.5428E-04
  10   1   1     5232.46     4854.62      158.79 o   0.1947E-04
  11   1   1       13.85        9.52       17.50 o   0.3051E-02
  12   1   1      243.51      288.03       45.79 o   0.3770E-03
  13   1   1     1259.81     1296.30      113.17 o   0.6144E-04
  14   1   1      284.31      312.30       56.19 o   0.2639E-03
  15   1   1       63.06       30.63       23.83 o   0.1535E-02
  16   1   1      236.88      185.66       57.50 o   0.2687E-03
 -15   2   1      254.63      288.85       57.50 o   0.2593E-03
 -14   2   1       20.50       33.04       32.59 o   0.8919E-03
 -13   2   1     1651.23     1805.14      136.29 o   0.4222E-04
 -12   2   1      989.69     1099.28       98.04 o   0.8079E-04
 -11   2   1       85.90       86.39       28.77 o   0.9997E-03
 -10   2   1       82.86       89.28       15.02 o   0.2484E-02
  -9   2   1     7876.41     7729.28      220.13 o   0.9581E-05
  -8   2   1      157.75      162.11       19.97 o   0.1391E-02
  -7   2   1     2066.04     2047.11       76.31 o   0.7997E-04
  -6   2   1      374.47      329.66       22.00 o   0.8260E-03
  -5   2   1      461.56      291.81       22.92 o   0.8001E-03
  -4   2   1        9.78        3.76        4.06 o   0.3691E-01
  -3   2   1     1947.47     1890.84       48.06 o   0.1193E-03
  -2   2   1    90547.23    95819.62     1987.49 o   0.9949E-07
  -1   2   1    42468.98        0.00      939.25 l   0.0000E+00
   0   2   1      136.89        0.00        6.94 l   0.0000E+00
   1   2   1    32450.27        0.00      582.06 l   0.0000E+00
   2   2   1    50702.64    49583.10      699.55 o   0.4421E-06
   3   2   1     2803.55     2801.37       55.17 o   0.7344E-04
   4   2   1      136.09      150.84       14.45 o   0.1974E-02
   5   2   1    28058.34    28322.07      647.27 o   0.9913E-06
   6   2   1     4141.42     4065.43      126.53 o   0.2866E-04
   7   2   1     3843.35     4023.68      125.32 o   0.2954E-04
   8   2   1      300.32      302.89       29.75 o   0.6575E-03
   9   2   1    12474.97    12100.01      466.25 o   0.2937E-05
  10   2   1       44.42       52.64       11.29 o   0.4456E-02
  11   2   1     3562.38     3512.74      193.88 o   0.1908E-04
  12   2   1      127.48      107.47       36.66 o   0.6386E-03
  13   2   1      964.52      881.51       70.96 o   0.1358E-03
  14   2   1       80.89       86.15       23.99 o   0.1361E-02
  15   2   1      989.66      970.47       77.89 o   0.1168E-03
  16   2   1      127.89      100.57       39.90 o   0.5519E-03
 -15   3   1      200.25      221.81       58.11 o   0.2627E-03
 -14   3   1     3360.51     3100.65      217.56 o   0.1666E-04
 -13   3   1      312.85      318.30       60.00 o   0.2352E-03
 -12   3   1     2533.61     2460.02      170.43 o   0.2642E-04
 -11   3   1      189.38      145.82       44.79 o   0.4311E-03
 -10   3   1     5117.32     4824.05      161.42 o   0.1918E-04
  -9   3   1     4203.39     4028.92      136.15 o   0.2638E-04
  -8   3   1     2971.99     2935.57      103.18 o   0.4510E-04
  -7   3   1       -2.46        0.17        7.38 o   0.8106E-02
  -6   3   1     1787.53     1919.03       56.14 o   0.1108E-03
  -5   3   1      211.05      238.92       15.70 o   0.1388E-02
  -4   3   1     1922.89     1974.77       45.58 o   0.1209E-03
  -3   3   1      256.72      216.25       14.09 o   0.1501E-02
  -2   3   1       36.00       16.63        6.05 o   0.1242E-01
  -1   3   1     2896.99     2933.74       48.40 o   0.7366E-04
   0   3   1       86.21        0.00        5.43 l   0.0000E+00
   1   3   1     6535.95     6505.65      128.45 o   0.1745E-04
   2   3   1      915.78      907.26       19.18 o   0.3822E-03
   3   3   1     1495.56     1339.82       31.28 o   0.2036E-03
   4   3   1     2532.11     2698.40       55.29 o   0.7830E-04
   5   3   1       24.48       25.45        8.71 o   0.8065E-02
   6   3   1     4940.19     5445.36      145.41 o   0.1998E-04
   7   3   1      296.98      333.02       27.23 o   0.7097E-03
   8   3   1     2894.75     2722.41      107.58 o   0.4558E-04
   9   3   1       67.98       38.62       16.98 o   0.2654E-02
  10   3   1     1173.82     1160.64       93.68 o   0.8423E-04
  11   3   1     2074.12     2184.08       99.09 o   0.5901E-04
  12   3   1      650.24      641.61       54.63 o   0.2216E-03
  13   3   1     2209.77     2331.03      111.53 o   0.4937E-04
  14   3   1      906.72      849.35       70.88 o   0.1395E-03
  15   3   1       34.99       35.74       20.39 o   0.2082E-02
  16   3   1       90.92       91.71       40.74 o   0.5499E-03
 -15   4   1      647.02      639.52       93.45 o   0.9825E-04
 -14   4   1      127.68       74.67       49.00 o   0.3866E-03
 -13   4   1     3913.31     3948.98      233.26 o   0.1383E-04
 -12   4   1     1103.39     1264.67      107.57 o   0.6764E-04
 -11   4   1     1873.07     1809.58      138.85 o   0.4021E-04
 -10   4   1     1086.92     1024.43       59.44 o   0.1608E-03
  -9   4   1      188.84      206.81       21.12 o   0.1154E-02
  -8   4   1     1667.26     1618.29       59.41 o   0.1199E-03
  -7   4   1     1959.72     2087.66       63.46 o   0.9448E-04
  -6   4   1      202.57      164.26       16.66 o   0.1569E-02
  -5   4   1    20751.44    20253.93      400.62 o   0.2092E-05
  -4   4   1     3867.63     3844.50      112.61 o   0.3344E-04
  -3   4   1     3832.07     3869.48      108.21 o   0.3442E-04
  -2   4   1       26.05        6.06        5.46 o   0.1861E-01
  -1   4   1      498.36      528.26       14.95 o   0.7095E-03
   0   4   1      497.78      486.10       16.05 o   0.7430E-03
   1   4   1     1764.35     1661.23       43.14 o   0.1434E-03
   2   4   1     2413.52     2468.50       59.18 o   0.8244E-04
   3   4   1      653.21      621.46       24.64 o   0.4750E-03
   4   4   1     3454.92     3332.29       82.91 o   0.4811E-04
   5   4   1     4984.23     4878.72      115.42 o   0.2568E-04
   6   4   1     1305.46     1205.64       47.31 o   0.1805E-03
   7   4   1     1324.75     1464.97       51.01 o   0.1495E-03
   8   4   1      106.73      112.02       14.99 o   0.2231E-02
   9   4   1       -5.02        5.29        9.05 o   0.1090E-01
  10   4   1      422.21      445.28       31.80 o   0.5021E-03
  11   4   1       19.52        4.20       12.32 o   0.5811E-02
  12   4   1     3044.87     2940.17      129.88 o   0.3503E-04
  13   4   1      719.28      650.30       59.92 o   0.1934E-03
  14   4   1        7.07       16.54       15.45 o   0.1789E-02
  15   4   1      222.21      199.64       38.45 o   0.5241E-03
 -15   5   1        2.28        4.64       35.99 o   0.1244E-04
 -14   5   1     1991.25     1767.58      163.53 o   0.3083E-04
 -13   5   1     1061.23      959.51      111.18 o   0.6756E-04
 -12   5   1     2358.03     2489.83      167.54 o   0.2717E-04
 -11   5   1       95.66       35.29       35.15 o   0.7437E-03
 -10   5   1     1172.92     1002.60       63.91 o   0.1466E-03
  -9   5   1      128.20      141.22       17.42 o   0.1723E-02
  -8   5   1       27.07       32.20        9.83 o   0.6547E-02
  -7   5   1     2966.46     3188.34       86.35 o   0.5006E-04
  -6   5   1     7064.41     7270.70      160.75 o   0.1356E-04
  -5   5   1      189.59      336.87       20.07 o   0.9812E-03
  -4   5   1     2486.87     2464.89       64.92 o   0.7731E-04
  -3   5   1      459.55      463.71       21.64 o   0.6790E-03
  -2   5   1      429.52      444.27       16.80 o   0.7845E-03
  -1   5   1       64.52       34.73        6.77 o   0.8149E-02
   0   5   1      723.47      672.03       19.50 o   0.5020E-03
   1   5   1     2112.37     2079.24       54.27 o   0.1016E-03
   2   5   1      710.54      647.41       27.22 o   0.4316E-03
   3   5   1     2565.45     3656.06       67.54 o   0.5546E-04
   4   5   1      348.31      382.37       19.49 o   0.8439E-03
   5   5   1      670.65      607.94       30.25 o   0.4156E-03
   6   5   1     4801.70     5047.41      117.35 o   0.2542E-04
   7   5   1      729.22      728.08       36.11 o   0.3305E-03
   8   5   1      257.33      268.84       22.44 o   0.9434E-03
   9   5   1      199.81      172.69       21.60 o   0.1198E-02
  10   5   1    11989.92    11687.76      271.00 o   0.5315E-05
  11   5   1     5834.50     5987.11      160.56 o   0.1643E-04
  12   5   1      160.32      175.24       28.72 o   0.8586E-03
  13   5   1     1955.30     1899.45      102.64 o   0.6040E-04
  14   5   1     1030.42      897.14       75.49 o   0.1235E-03
  15   5   1       71.50       46.58       29.77 o   0.1004E-02
 -14   6   1       66.02       34.95       36.17 o   0.7156E-03
 -13   6   1     2688.08     2631.15      190.77 o   0.2167E-04
 -12   6   1       66.26      152.18       28.45 o   0.9676E-03
 -11   6   1       60.06        3.32       28.25 o   0.1187E-02
 -10   6   1      537.11      485.09       42.12 o   0.3471E-03
  -9   6   1      250.88      247.13       23.63 o   0.9535E-03
  -8   6   1      674.70      684.62       37.43 o   0.3344E-03
  -7   6   1       97.84      112.63       14.38 o   0.2363E-02
  -6   6   1    14826.73    14001.90      262.52 o   0.4263E-05
  -5   6   1     7406.20     7240.40      161.12 o   0.1332E-04
  -4   6   1       65.37       42.69       10.18 o   0.4949E-02
  -3   6   1      751.28      694.12       38.71 o   0.3121E-03
  -2   6   1     8165.67     7879.64      145.58 o   0.1270E-04
  -1   6   1       42.32        7.37        7.40 o   0.1116E-01
   0   6   1     1916.51     1766.12       52.53 o   0.1197E-03
   1   6   1     2414.60     2495.64       63.02 o   0.7835E-04
   2   6   1     3282.92     3326.60       81.07 o   0.4922E-04
   3   6   1      826.11      782.82       36.73 o   0.3036E-03
   4   6   1     3012.00     2834.65       93.70 o   0.5045E-04
   5   6   1      170.69      195.11       15.53 o   0.1577E-02
   6   6   1     6867.80     6902.87      156.85 o   0.1437E-04
   7   6   1      125.21       96.08       15.10 o   0.2363E-02
   8   6   1      541.75      540.52       33.20 o   0.4373E-03
   9   6   1     2139.33     2225.07       76.56 o   0.7493E-04
  10   6   1     2030.33     2125.24       77.96 o   0.7625E-04
  11   6   1      786.46      836.98       47.34 o   0.2366E-03
  12   6   1      438.66      451.51       38.21 o   0.4075E-03
  13   6   1      338.18      256.59       40.95 o   0.4445E-03
  14   6   1     2347.95     2354.40      177.33 o   0.2529E-04
 -14   7   1      102.71       71.35       42.04 o   0.5183E-03
 -13   7   1      610.91      592.07       86.46 o   0.1133E-03
 -12   7   1       58.31       14.54       31.02 o   0.9858E-03
 -11   7   1       20.26        0.96       26.21 o   0.1426E-02
 -10   7   1      182.22      184.84       29.10 o   0.8161E-03
  -9   7   1     1465.76     1468.66       62.33 o   0.1244E-03
  -8   7   1       19.61        2.59        8.95 o   0.1056E-01
  -7   7   1       84.20       32.00       17.49 o   0.2493E-02
  -6   7   1     2207.51     2218.27       59.49 o   0.9081E-04
  -5   7   1     2416.63     2315.80       89.49 o   0.6237E-04
  -4   7   1      705.56      627.35       40.38 o   0.3216E-03
  -3   7   1        4.15        3.83        5.88 o   0.2270E-01
  -2   7   1     3689.20     3526.06       77.75 o   0.4741E-04
  -1   7   1     1600.84     1583.58       49.93 o   0.1380E-03
   0   7   1      736.67      656.87       38.35 o   0.3289E-03
   1   7   1     2074.01     2212.15       60.90 o   0.9204E-04
   2   7   1     3465.49     3337.06       87.76 o   0.4615E-04
   3   7   1      963.40     1109.29       41.98 o   0.2188E-03
   4   7   1     2756.14     2721.43       89.40 o   0.5471E-04
   5   7   1     2485.52     2491.68       86.22 o   0.6095E-04
   6   7   1      855.15      741.61       46.28 o   0.2519E-03
   7   7   1      659.99      683.39       34.91 o   0.3575E-03
   8   7   1     3865.17     3679.00      109.23 o   0.3532E-04
   9   7   1     1919.88     1868.39       72.40 o   0.9013E-04
  10   7   1       92.77       96.50       16.11 o   0.2238E-02
  11   7   1      593.26      617.55       41.65 o   0.3207E-03
  12   7   1      383.96      397.11       45.70 o   0.3402E-03
  13   7   1        2.66        3.56       21.49 o   0.1326E-03
  14   7   1      184.65      127.36       48.06 o   0.3832E-03
 -13   8   1       69.87       28.07       33.39 o   0.8351E-03
 -12   8   1       23.52       49.92       19.59 o   0.2177E-02
 -11   8   1     1130.29     1298.37      111.13 o   0.6380E-04
 -10   8   1     7299.88     7341.21      239.79 o   0.9296E-05
  -9   8   1      228.78      239.36       24.61 o   0.9053E-03
  -8   8   1     1292.57     1288.30       57.40 o   0.1475E-03
  -7   8   1     4961.08     4874.74      132.50 o   0.2353E-04
  -6   8   1     2361.10     2375.47       78.23 o   0.6962E-04
  -5   8   1      846.02      945.44       48.15 o   0.2171E-03
  -4   8   1       44.90       16.75       11.67 o   0.5349E-02
  -3   8   1       87.73      103.77       11.88 o   0.2900E-02
  -2   8   1     7662.39     7868.20      166.86 o   0.1194E-04
  -1   8   1      158.99      189.36       14.57 o   0.1720E-02
   0   8   1     4858.33     4930.43      116.83 o   0.2537E-04
   1   8   1       16.88        9.97        6.78 o   0.1527E-01
   2   8   1     8228.85     8504.10      179.08 o   0.1052E-04
   3   8   1      183.84      249.83       14.66 o   0.1478E-02
   4   8   1     4532.58     4667.33      133.00 o   0.2443E-04
   5   8   1     1426.07     1508.19       60.28 o   0.1271E-03
   6   8   1      174.39      153.14       21.80 o   0.1264E-02
   7   8   1       30.69        4.36       11.94 o   0.5993E-02
   8   8   1      820.21      808.19       51.06 o   0.2174E-03
   9   8   1     1236.68     1153.24       56.06 o   0.1593E-03
  10   8   1     2791.13     2685.60       95.68 o   0.5145E-04
  11   8   1       17.75        8.50       13.87 o   0.4720E-02
  12   8   1       -3.22        4.03       15.56 o   0.7059E-03
  13   8   1      831.51      918.39       70.15 o   0.1400E-03
  14   8   1      903.02     1012.76      106.22 o   0.7283E-04
 -13   9   1      -24.05       12.00       34.14 o   0.8350E-03
 -12   9   1       59.55       22.36       34.93 o   0.7759E-03
 -11   9   1     3357.22     3135.91      209.87 o   0.1754E-04
 -10   9   1     1202.13     1303.48       79.72 o   0.1020E-03
  -9   9   1     2648.22     2590.99       93.57 o   0.5481E-04
  -8   9   1     1661.14     1721.73       68.55 o   0.1016E-03
  -7   9   1       16.82       11.94       10.12 o   0.7815E-02
  -6   9   1      778.25      762.57       41.97 o   0.2767E-03
  -5   9   1     1239.35     1228.55       52.58 o   0.1640E-03
  -4   9   1     1294.44     1353.80       44.64 o   0.1764E-03
  -3   9   1     3804.47     3681.30       85.35 o   0.4222E-04
  -2   9   1      189.17      167.68       17.71 o   0.1496E-02
  -1   9   1     4306.00     4529.47      109.03 o   0.2995E-04
   0   9   1     2394.36     2387.70       72.95 o   0.7298E-04
   1   9   1     2281.29     2524.69       87.22 o   0.6177E-04
   2   9   1     3918.35     3779.72       96.00 o   0.3811E-04
   3   9   1     2512.51     2595.26       70.12 o   0.6982E-04
   4   9   1       46.77       49.08       10.75 o   0.4740E-02
   5   9   1       17.18       14.44        8.41 o   0.1003E-01
   6   9   1     4314.33     4310.28      136.77 o   0.2546E-04
   7   9   1      143.58      146.59       20.13 o   0.1450E-02
   8   9   1       78.77       50.91       18.27 o   0.2231E-02
   9   9   1      503.51      493.45       68.83 o   0.1709E-03
  10   9   1       12.31       17.02       21.05 o   0.2138E-02
  11   9   1     2107.17     1905.71      160.87 o   0.3099E-04
  12   9   1       20.60       49.48       29.58 o   0.1053E-02
  13   9   1      420.57      373.42       74.91 o   0.1553E-03
 -13  10   1      204.45      207.29       54.13 o   0.2974E-03
 -12  10   1     -157.16        1.55       47.20 <   0.0000E+00
 -11  10   1       -2.18       11.88       23.48 o   0.6222E-04
 -10  10   1      952.08     1002.77       72.35 o   0.1291E-03
  -9  10   1       32.71       53.98       12.39 o   0.4077E-02
  -8  10   1     1280.37     1291.89       60.54 o   0.1392E-03
  -7  10   1     1945.09     1920.98       75.13 o   0.8481E-04
  -6  10   1      593.46      681.74       37.92 o   0.3320E-03
  -5  10   1     3445.22     3447.34       87.84 o   0.4511E-04
  -4  10   1      120.33      142.22       13.90 o   0.2125E-02
  -3  10   1     1989.43     1822.26       65.47 o   0.9839E-04
  -2  10   1     5219.49     5155.46      129.37 o   0.2229E-04
  -1  10   1       61.50       54.57       11.11 o   0.4311E-02
   0  10   1       68.12       48.69       12.13 o   0.4025E-02
   1  10   1      209.16      163.80       25.21 o   0.9990E-03
   2  10   1     2685.72     2758.92       97.02 o   0.5115E-04
   3  10   1     2162.20     2112.54       64.87 o   0.8924E-04
   4  10   1       42.25       53.86        7.99 o   0.6145E-02
   5  10   1      199.72      178.81       18.97 o   0.1384E-02
   6  10   1     3695.07     3481.81      123.37 o   0.3278E-04
   7  10   1      435.06      432.72       59.87 o   0.2207E-03
   8  10   1       64.78       32.77       34.62 o   0.7823E-03
   9  10   1      483.21      459.28       67.94 o   0.1780E-03
  10  10   1      452.18      457.41       69.88 o   0.1700E-03
  11  10   1      352.99      340.67       62.25 o   0.2166E-03
  12  10   1      342.12      261.35       65.06 o   0.2074E-03
  13  10   1      783.92      556.06      105.87 o   0.7890E-04
 -12  11   1      -54.48       12.94       35.40 o   0.7665E-03
 -11  11   1        5.15       24.87       29.13 o   0.1465E-03
 -10  11   1      135.05      155.64       27.37 o   0.9513E-03
  -9  11   1      357.04      356.98       33.57 o   0.5272E-03
  -8  11   1      328.93      311.98       31.35 o   0.6114E-03
  -7  11   1      327.16      278.16       29.89 o   0.6606E-03
  -6  11   1     3093.57     3086.98       85.85 o   0.5077E-04
  -5  11   1     1656.53     1652.07       56.82 o   0.1226E-03
  -4  11   1     5153.74     5246.27      137.16 o   0.2128E-04
  -3  11   1     1247.44     1238.27       45.58 o   0.1852E-03
  -2  11   1      483.34      484.23       30.42 o   0.4900E-03
  -1  11   1     3594.08     3713.49      102.27 o   0.3742E-04
   0  11   1     1876.99     1925.40       67.58 o   0.9378E-04
   1  11   1      290.98      290.25       31.38 o   0.6246E-03
   2  11   1       -3.45        1.64       12.44 o   0.1990E-02
   3  11   1      225.64      215.25       18.51 o   0.1308E-02
   4  11   1       73.41       31.21       12.43 o   0.4351E-02
   5  11   1      393.22      437.45       36.89 o   0.4340E-03
   6  11   1     3618.81     3562.91      134.97 o   0.2969E-04
   7  11   1     2984.92     3021.45      179.08 o   0.2284E-04
   8  11   1       39.98        2.81       27.66 o   0.1258E-02
   9  11   1      534.42      587.40       74.91 o   0.1449E-03
  10  11   1       30.32       21.62       26.35 o   0.1351E-02
  11  11   1      145.54       46.19       50.46 o   0.3698E-03
  12  11   1       30.76       11.34       27.30 o   0.1274E-02
 -12  12   1      247.09      248.50       60.90 o   0.2375E-03
 -11  12   1       26.24       20.75       18.34 o   0.2636E-02
 -10  12   1      347.52      354.88       45.50 o   0.3581E-03
  -9  12   1      344.79      360.21       43.25 o   0.3793E-03
  -8  12   1      164.76      197.43       19.66 o   0.1332E-02
  -7  12   1      479.55      506.38       31.06 o   0.4818E-03
  -6  12   1     3767.22     3650.39      100.27 o   0.3825E-04
  -5  12   1      141.16      155.90       20.34 o   0.1372E-02
  -4  12   1      393.03      331.35       30.65 o   0.5922E-03
  -3  12   1     1307.32     1323.11       48.99 o   0.1672E-03
  -2  12   1     2736.31     2768.70       87.70 o   0.5564E-04
  -1  12   1     1545.85     1469.69       61.77 o   0.1239E-03
   0  12   1      144.52      158.44       18.65 o   0.1525E-02
   1  12   1     1711.00     1720.78       81.33 o   0.8405E-04
   2  12   1      415.80      401.30       52.67 o   0.2751E-03
   3  12   1       10.74        4.04       11.62 o   0.6848E-02
   4  12   1        5.76        3.55        9.25 o   0.1062E-01
   5  12   1      473.49      494.76       42.81 o   0.3467E-03
   6  12   1     6051.16     5741.40      196.97 o   0.1374E-04
   7  12   1      708.44      707.34       55.01 o   0.2141E-03
   8  12   1       68.68       83.35       35.36 o   0.7132E-03
   9  12   1       -7.14        0.71       19.33 o   0.1457E-02
  10  12   1      193.49      236.24       48.32 o   0.3587E-03
  11  12   1      409.10      485.64       71.38 o   0.1641E-03
 -11  13   1       53.59       44.26       25.19 o   0.1356E-02
 -10  13   1      293.79      301.40       42.33 o   0.4129E-03
  -9  13   1       -3.51        9.72       16.42 o   0.6736E-03
  -8  13   1     1421.98     1320.73       58.70 o   0.1386E-03
  -7  13   1      179.79      196.92       20.63 o   0.1234E-02
  -6  13   1      227.67      250.31       25.81 o   0.8588E-03
  -5  13   1      204.19      178.45       24.62 o   0.1013E-02
  -4  13   1     2754.64     2709.63       95.16 o   0.5174E-04
  -3  13   1     2046.63     2010.97       65.95 o   0.9152E-04
  -2  13   1       48.86       48.35       11.31 o   0.4625E-02
  -1  13   1     4330.82     4266.14      123.84 o   0.2828E-04
   0  13   1     2139.46     2123.94       93.98 o   0.6334E-04
   1  13   1      939.45      837.53       60.04 o   0.1723E-03
   2  13   1       -0.25       25.94       14.91 o   0.5059E-05
   3  13   1     1108.88     1020.66       94.64 o   0.8619E-04
   4  13   1       50.03       52.67       16.72 o   0.2616E-02
   5  13   1     2167.81     2022.00       99.96 o   0.5948E-04
   6  13   1     2541.10     2569.20      114.03 o   0.4494E-04
   7  13   1      300.63      300.17       37.54 o   0.4867E-03
   8  13   1     1148.25     1115.05       75.53 o   0.1157E-03
   9  13   1     1310.70     1303.08       84.02 o   0.9372E-04
  10  13   1       83.92       72.07       41.78 o   0.5299E-03
  11  13   1      215.62      217.78       53.85 o   0.2977E-03
 -11  14   1      363.99      352.24       70.17 o   0.1763E-03
 -10  14   1      196.10      191.45       37.62 o   0.5531E-03
  -9  14   1      113.34      104.60       26.13 o   0.1103E-02
  -8  14   1      646.02      694.33       58.44 o   0.2017E-03
  -7  14   1       53.16       46.65       22.58 o   0.1668E-02
  -6  14   1      873.58      868.80       52.75 o   0.2071E-03
  -5  14   1      427.22      427.24       35.61 o   0.4550E-03
  -4  14   1     1606.73     1533.63       70.77 o   0.1048E-03
  -3  14   1       64.29       65.10       12.88 o   0.3419E-02
  -2  14   1     1502.74     1482.24       56.95 o   0.1344E-03
  -1  14   1      197.72      179.01       28.56 o   0.8447E-03
   0  14   1      925.32      851.23       59.84 o   0.1744E-03
   1  14   1      595.83      546.56       48.98 o   0.2708E-03
   2  14   1     2521.26     2357.90      112.83 o   0.4732E-04
   3  14   1       24.08       15.89       23.69 o   0.1676E-02
   4  14   1       33.82       13.44       27.53 o   0.1251E-02
   5  14   1      908.92      926.60       62.85 o   0.1613E-03
   6  14   1     1104.62     1085.34       71.95 o   0.1249E-03
   7  14   1     1374.87     1397.14       83.67 o   0.9155E-04
   8  14   1      607.16      592.28       57.51 o   0.2144E-03
   9  14   1      631.67      605.16       59.74 o   0.2015E-03
  10  14   1     1496.93     1374.17       96.57 o   0.7534E-04
  -9  15   1      889.06      814.76      111.93 o   0.6843E-04
  -8  15   1       -4.08        3.69       25.17 o   0.1654E-03
  -7  15   1       85.16       78.85       26.83 o   0.1153E-02
  -6  15   1      179.85      172.83       32.88 o   0.6962E-03
  -5  15   1      109.15       94.98       20.39 o   0.1601E-02
  -4  15   1     1707.65     1575.07       75.91 o   0.9424E-04
  -3  15   1     1102.17     1074.45       59.04 o   0.1597E-03
  -2  15   1      895.27      829.58       49.60 o   0.2206E-03
  -1  15   1     1240.12     1144.29       60.17 o   0.1475E-03
   0  15   1      152.79      171.43       26.35 o   0.9797E-03
   1  15   1        3.20        1.64       14.33 o   0.9684E-03
   2  15   1      138.84      112.16       27.55 o   0.1011E-02
   3  15   1      334.26      391.77       39.36 o   0.4258E-03
   4  15   1       74.37       14.37       33.83 o   0.8282E-03
   5  15   1     1404.36     1445.91       82.59 o   0.9199E-04
   6  15   1       16.63       47.95       20.44 o   0.2085E-02
   7  15   1      194.95      204.43       52.73 o   0.3135E-03
   8  15   1      654.25      717.56       87.69 o   0.1077E-03
   9  15   1      -21.84        3.64       24.93 o   0.1564E-02
  -8  16   1      319.89      346.47       68.98 o   0.1837E-03
  -7  16   1       -1.68        2.23       18.72 o   0.9247E-04
  -6  16   1       64.38       59.64       21.28 o   0.1750E-02
  -5  16   1     1048.45     1069.91       78.38 o   0.1125E-03
  -4  16   1      180.69      143.01       31.51 o   0.7743E-03
  -3  16   1      231.05      286.45       32.65 o   0.6095E-03
  -2  16   1      866.70      934.59       51.71 o   0.2037E-03
  -1  16   1       -7.79        3.70       12.72 o   0.5833E-02
   0  16   1      130.74      150.47       22.20 o   0.1323E-02
   1  16   1       33.03       20.55       18.04 o   0.2685E-02
   2  16   1      874.72      814.34       65.76 o   0.1562E-03
   3  16   1       13.98        2.01       15.92 o   0.3777E-02
   4  16   1      344.74      387.92       43.87 o   0.3664E-03
   5  16   1       14.55        8.02       21.93 o   0.1989E-02
   6  16   1      851.59      726.50      100.27 o   0.8397E-04
   7  16   1      141.16      171.10       43.80 o   0.4468E-03
   8  16   1      833.93      836.93      103.24 o   0.7888E-04
  -6  17   1      221.41      238.98       50.23 o   0.3330E-03
  -5  17   1      496.28      445.27       77.29 o   0.1432E-03
  -4  17   1       56.17       49.49       26.84 o   0.1224E-02
  -3  17   1       38.33        0.60       30.68 o   0.1035E-02
  -2  17   1       56.00       58.19       18.91 o   0.2145E-02
  -1  17   1       10.45       35.10       12.77 o   0.4733E-02
   0  17   1      199.53      158.65       25.46 o   0.1020E-02
   1  17   1      190.83      186.35       26.15 o   0.9359E-03
   2  17   1     1194.77     1140.24       81.03 o   0.1031E-03
   3  17   1      195.75      159.49       36.01 o   0.6150E-03
   4  17   1      259.88      253.78       40.38 o   0.4629E-03
   5  17   1      297.27      322.92       42.55 o   0.4030E-03
   6  17   1      505.51      399.75       57.57 o   0.2352E-03
   7  17   1      503.52      632.00       78.75 o   0.1335E-03
  -5  18   1      757.42      819.68      101.00 o   0.8263E-04
  -4  18   1     1203.29     1144.33      125.25 o   0.5328E-04
  -3  18   1      202.47      204.42       51.18 o   0.3301E-03
  -2  18   1       -3.30        0.43       28.58 o   0.6533E-04
  -1  18   1       21.54        5.98       19.43 o   0.2511E-02
   0  18   1      101.62       99.39       20.10 o   0.1688E-02
   1  18   1      573.82      501.88       56.12 o   0.2337E-03
   2  18   1      205.03      176.00       36.41 o   0.5875E-03
   3  18   1      226.99      164.95       38.12 o   0.5424E-03
   4  18   1      378.64      422.74       47.72 o   0.3152E-03
   5  18   1      234.20      169.46       40.86 o   0.4885E-03
   6  18   1      779.91      692.95       98.78 o   0.8717E-04
  -3  19   1      -54.25       43.24       44.71 o   0.4805E-03
  -2  19   1       38.88       26.97       36.33 o   0.7252E-03
  -1  19   1      161.62      140.77       45.49 o   0.4221E-03
   1  19   1      370.80      382.41       46.89 o   0.3346E-03
   2  19   1      622.26      560.25       61.28 o   0.1977E-03
   3  19   1       22.45       30.48       27.47 o   0.1238E-02
   4  19   1        3.74        7.59       28.35 o   0.8642E-04
   1 -19   2       68.15       70.67       32.12 o   0.8596E-03
   2 -19   2      285.50      362.74       61.49 o   0.2233E-03
  -3 -18   2     1045.49     1041.87       83.72 o   0.1030E-03
  -2 -18   2        8.58       22.67       21.07 o   0.8063E-03
  -1 -18   2      -46.24        6.14       36.55 o   0.7285E-03
   0 -18   2      703.63      685.62       91.00 o   0.1009E-03
   1 -18   2       10.70        0.32       31.79 o   0.4487E-03
   2 -18   2       75.78       88.69       25.84 o   0.1205E-02
   3 -18   2      314.16      378.80       45.86 o   0.3496E-03
   4 -18   2       80.39       77.88       31.15 o   0.8927E-03
  -5 -17   2     2138.04     1971.14      172.58 o   0.2755E-04
  -4 -17   2      680.10      504.43       94.53 o   0.9805E-04
  -3 -17   2      896.08      739.86      104.35 o   0.7809E-04
  -2 -17   2      136.73      156.62       27.28 o   0.9734E-03
  -1 -17   2       10.42       65.51       14.46 o   0.3528E-02
   0 -17   2      -12.26       56.84       19.79 o   0.2171E-02
   1 -17   2      -16.44        1.34       15.99 o   0.3746E-02
   2 -17   2      425.93      411.45       49.29 o   0.3021E-03
   3 -17   2      234.19      281.02       37.29 o   0.5144E-03
   4 -17   2       22.38       41.67       19.47 o   0.2220E-02
   5 -17   2      441.07      461.96       51.75 o   0.2728E-03
  -8 -16   2      135.75      123.16       43.64 o   0.4630E-03
  -7 -16   2      -25.19       10.86       23.19 o   0.1762E-02
  -6 -16   2      -21.66        2.25       35.32 o   0.7911E-03
  -5 -16   2       29.74       33.57       25.29 o   0.1417E-02
  -4 -16   2      747.32      806.31       94.86 o   0.9216E-04
  -3 -16   2      278.84      177.75       60.91 o   0.2405E-03
  -2 -16   2      347.52      319.31       60.99 o   0.2274E-03
  -1 -16   2      443.90      446.56       49.16 o   0.2928E-03
   0 -16   2       -5.22        5.04       14.53 o   0.2414E-02
   1 -16   2       55.53       71.90       19.39 o   0.2028E-02
   2 -16   2     1410.78     1504.45       88.49 o   0.8357E-04
   3 -16   2        6.90        0.96       17.39 o   0.2074E-02
   4 -16   2      217.82      207.30       37.07 o   0.5584E-03
   5 -16   2       99.29       90.46       24.40 o   0.1273E-02
   6 -16   2       22.59        3.18       21.99 o   0.1992E-02
  -9 -15   2      584.23      446.96       88.37 o   0.1122E-03
  -8 -15   2      326.68      331.41       46.59 o   0.3492E-03
  -7 -15   2       79.81       68.98       23.44 o   0.1448E-02
  -6 -15   2      203.35      216.35       35.74 o   0.5866E-03
  -5 -15   2      865.67      740.35      100.54 o   0.8341E-04
  -4 -15   2       77.73       73.51       30.82 o   0.9057E-03
  -3 -15   2       -1.15       31.95       19.56 o   0.3621E-04
  -2 -15   2       29.11       11.55       19.34 o   0.2479E-02
  -1 -15   2      489.18      422.48       46.99 o   0.3120E-03
   0 -15   2      107.41       95.89       18.82 o   0.1850E-02
   1 -15   2      782.00      706.77       48.87 o   0.2418E-03
   2 -15   2      566.61      632.10       53.66 o   0.2323E-03
   3 -15   2      460.97      415.05       48.19 o   0.3124E-03
   4 -15   2      239.96      263.82       36.10 o   0.5435E-03
   5 -15   2      176.32      168.37       32.13 o   0.7360E-03
   6 -15   2      100.24       34.42       29.75 o   0.1008E-02
   7 -15   2      412.03      380.47       49.63 o   0.3025E-03
 -10 -14   2      877.95      847.72      103.90 o   0.7757E-04
  -9 -14   2       65.65       82.59       24.32 o   0.1377E-02
  -8 -14   2     2621.71     2363.60      130.44 o   0.3899E-04
  -7 -14   2      780.29      787.83       66.47 o   0.1588E-03
  -6 -14   2      132.63      104.87       27.26 o   0.1037E-02
  -5 -14   2       26.44       27.29       14.32 o   0.3897E-02
  -4 -14   2      993.78      892.43      102.14 o   0.7820E-04
  -3 -14   2        5.14        5.81       15.98 o   0.1601E-02
  -2 -14   2     1978.99     1917.20       95.97 o   0.6532E-04
  -1 -14   2      191.20      189.81       28.47 o   0.8337E-03
   0 -14   2     1947.75     1947.25       96.53 o   0.6417E-04
   1 -14   2       17.72        7.55       12.06 o   0.5881E-02
   2 -14   2      130.39      120.45       26.31 o   0.1056E-02
   3 -14   2      169.66      207.26       29.20 o   0.8077E-03
   4 -14   2       87.10       96.86       20.94 o   0.1594E-02
   5 -14   2      510.36      600.89       51.83 o   0.2519E-03
   6 -14   2      570.14      626.63       55.62 o   0.2227E-03
   7 -14   2       23.42        1.04       15.86 o   0.3731E-02
   8 -14   2      288.98      330.64       37.83 o   0.4751E-03
   9 -14   2       29.66       13.18       20.44 o   0.2232E-02
  10 -14   2      473.35      415.69       76.05 o   0.1490E-03
 -11 -13   2     1343.48     1257.70      132.38 o   0.4758E-04
 -10 -13   2       28.19       38.19       15.54 o   0.3260E-02
  -9 -13   2     1550.94     1645.88       97.82 o   0.6973E-04
  -8 -13   2      417.08      434.38       48.17 o   0.3073E-03
  -7 -13   2      330.11      290.15       42.12 o   0.4143E-03
  -6 -13   2       36.96       32.37       17.52 o   0.2686E-02
  -5 -13   2       64.78       54.79       18.58 o   0.2205E-02
  -4 -13   2      295.48      306.96       36.47 o   0.5120E-03
  -3 -13   2       39.59       52.36       24.98 o   0.1407E-02
  -2 -13   2      188.31      182.72       27.29 o   0.8975E-03
  -1 -13   2     3472.34     3347.99      133.95 o   0.3092E-04
   0 -13   2     1130.32     1109.77       68.11 o   0.1321E-03
   1 -13   2     2361.61     2279.49       85.27 o   0.6626E-04
   2 -13   2       10.85        0.21       10.31 o   0.8746E-02
   3 -13   2     4217.09     4257.18      159.11 o   0.2212E-04
   4 -13   2      566.30      606.38       50.26 o   0.2571E-03
   5 -13   2       -1.79        5.87       15.04 o   0.2514E-03
   6 -13   2       96.00       89.36       18.58 o   0.1925E-02
   7 -13   2     3541.17     3426.81      121.07 o   0.3457E-04
   8 -13   2       66.92       40.08       21.69 o   0.1759E-02
   9 -13   2      163.52       91.80       32.83 o   0.7578E-03
  10 -13   2      438.42      386.80       50.48 o   0.2920E-03
  11 -13   2      227.09      244.54       52.28 o   0.3117E-03
 -10 -12   2       81.42        4.37       28.40 o   0.1162E-02
  -9 -12   2     1125.08      994.26       80.21 o   0.1099E-03
  -8 -12   2       80.78       49.78       20.66 o   0.1834E-02
  -7 -12   2       33.52       26.84       17.94 o   0.2654E-02
  -6 -12   2      703.12      720.03       56.74 o   0.2022E-03
  -5 -12   2     1988.94     2073.85       99.18 o   0.6066E-04
  -4 -12   2      488.51      476.10       45.16 o   0.3221E-03
  -3 -12   2      129.09      136.08       22.42 o   0.1304E-02
  -2 -12   2      336.74      326.86       33.29 o   0.5493E-03
  -1 -12   2     2480.37     2419.81      103.29 o   0.5185E-04
   0 -12   2     3694.84     3655.13      135.65 o   0.2911E-04
   1 -12   2      768.72      788.88       53.94 o   0.2106E-03
   2 -12   2      700.38      733.52       40.49 o   0.3021E-03
   3 -12   2       26.03       29.45       10.32 o   0.6276E-02
   4 -12   2     1010.21     1076.67       52.95 o   0.1797E-03
   5 -12   2      219.18      296.10       24.19 o   0.8718E-03
   6 -12   2       12.76       14.75       12.47 o   0.5585E-02
   7 -12   2      537.41      580.33       41.18 o   0.3323E-03
   8 -12   2      618.79      703.06       54.24 o   0.2209E-03
   9 -12   2      323.95      297.07       57.67 o   0.2516E-03
  10 -12   2      380.49      332.14       65.87 o   0.1969E-03
  11 -12   2       31.26       42.64       24.13 o   0.1534E-02
 -11 -11   2      422.98      457.93       77.03 o   0.1452E-03
 -10 -11   2     1561.18     1534.54      139.58 o   0.4172E-04
  -9 -11   2      706.16      762.62       90.07 o   0.1010E-03
  -8 -11   2       81.47       69.54       23.88 o   0.1408E-02
  -7 -11   2     1088.17     1133.44       72.28 o   0.1216E-03
  -6 -11   2      134.83      111.80       26.23 o   0.1077E-02
  -5 -11   2     2392.86     2355.82      106.94 o   0.5056E-04
  -4 -11   2        6.80        5.99       10.48 o   0.8326E-02
  -3 -11   2     2848.93     2830.40       89.21 o   0.5356E-04
  -2 -11   2        8.14        0.11        9.21 o   0.1109E-01
  -1 -11   2      124.54      144.01       20.69 o   0.1425E-02
   0 -11   2      831.54      904.18       52.55 o   0.2008E-03
   1 -11   2       37.89       57.14       12.60 o   0.3962E-02
   2 -11   2       33.65       50.59       10.53 o   0.4876E-02
   3 -11   2       16.78        9.56        9.18 o   0.9270E-02
   4 -11   2     7069.94     6905.63      175.39 o   0.1312E-04
   5 -11   2     2641.12     2636.03       91.23 o   0.5596E-04
   6 -11   2       26.06       51.07       13.52 o   0.3797E-02
   7 -11   2     1858.41     1934.67       78.33 o   0.8265E-04
   8 -11   2        6.78       18.42       21.61 o   0.8157E-03
   9 -11   2      -15.61        3.23       23.71 o   0.1726E-02
  10 -11   2      793.19      710.11       94.36 o   0.9378E-04
  11 -11   2      268.29      273.94       57.88 o   0.2571E-03
  12 -11   2       18.09       18.11       21.40 o   0.2027E-02
 -12 -10   2      480.73      523.14       79.77 o   0.1336E-03
 -11 -10   2      556.81      617.54       82.30 o   0.1239E-03
 -10 -10   2      347.87      320.80       63.14 o   0.2140E-03
  -9 -10   2      -17.50        3.16       22.27 o   0.1951E-02
  -8 -10   2      868.30      740.68       92.63 o   0.9555E-04
  -7 -10   2      140.82      136.78       25.43 o   0.1078E-02
  -6 -10   2      362.43      500.23       39.06 o   0.3954E-03
  -5 -10   2     1023.07      980.54       63.48 o   0.1539E-03
  -4 -10   2     2568.46     2553.08       81.74 o   0.6317E-04
  -3 -10   2     3738.37     3648.45      104.64 o   0.3696E-04
  -2 -10   2      103.62       91.42       18.55 o   0.1882E-02
  -1 -10   2       50.56       30.59       14.14 o   0.3739E-02
   0 -10   2     3566.43     3495.52      123.97 o   0.3278E-04
   1 -10   2      640.56      635.48       44.49 o   0.2906E-03
   2 -10   2     3336.89     3467.56       95.23 o   0.4228E-04
   3 -10   2     1935.79     1987.80       57.73 o   0.1047E-03
   4 -10   2     3729.05     3705.18       91.07 o   0.4086E-04
   5 -10   2        4.46        0.29       11.82 o   0.4077E-02
   6 -10   2     1351.09     1402.33       76.01 o   0.1030E-03
   7 -10   2     1599.68     1648.50       87.50 o   0.7988E-04
   8 -10   2     2089.41     1972.92      145.41 o   0.3599E-04
   9 -10   2      685.94      635.64       82.78 o   0.1197E-03
  10 -10   2      268.94      219.26       55.87 o   0.2779E-03
  11 -10   2      203.18      221.30       51.29 o   0.3272E-03
  12 -10   2      240.38      252.93       57.75 o   0.2620E-03
 -12  -9   2      599.24      644.85       85.81 o   0.1133E-03
 -11  -9   2      855.02      879.02       99.08 o   0.8367E-04
 -10  -9   2      102.19       80.10       38.04 o   0.6178E-03
  -9  -9   2     1986.90     1909.29      147.52 o   0.3590E-04
  -8  -9   2      314.31      359.04       55.38 o   0.2634E-03
  -7  -9   2      326.80      288.65       52.64 o   0.2929E-03
  -6  -9   2     6029.77     6146.57      193.96 o   0.1355E-04
  -5  -9   2     2695.49     2642.50      109.40 o   0.4618E-04
  -4  -9   2     6618.12     6743.67      200.85 o   0.1202E-04
  -3  -9   2       96.13      109.81       12.68 o   0.2678E-02
  -2  -9   2       -2.21        0.56        7.34 o   0.6687E-02
  -1  -9   2     3556.59     3450.30       90.73 o   0.4350E-04
   0  -9   2       52.07       54.18        8.41 o   0.5790E-02
   1  -9   2      296.82      299.00       21.56 o   0.9214E-03
   2  -9   2     2375.66     2546.53       74.96 o   0.6833E-04
   3  -9   2      210.19      229.29       16.69 o   0.1348E-02
   4  -9   2     9961.64     9782.84      189.38 o   0.8365E-05
   5  -9   2     1753.76     1811.37       83.54 o   0.8030E-04
   6  -9   2       70.24       50.39       13.37 o   0.3412E-02
   7  -9   2     2247.39     2204.05       80.76 o   0.7081E-04
   8  -9   2     2347.53     2344.84       99.42 o   0.5529E-04
   9  -9   2      386.16      354.82       61.82 o   0.2172E-03
  10  -9   2       78.20      112.22       30.65 o   0.8835E-03
  11  -9   2      864.53      935.88       98.82 o   0.8301E-04
  12  -9   2      118.22       85.92       40.30 o   0.5513E-03
  13  -9   2       56.79        0.31       34.74 o   0.8043E-03
 -13  -8   2       34.77       62.99       26.92 o   0.1212E-02
 -12  -8   2       12.99       41.50       27.26 o   0.4081E-03
 -11  -8   2     1300.04     1400.76      120.45 o   0.5467E-04
 -10  -8   2      411.52      432.76       63.47 o   0.2007E-03
  -9  -8   2     1502.70     1530.83      122.21 o   0.5173E-04
  -8  -8   2      141.09      195.62       39.16 o   0.5275E-03
  -7  -8   2      458.54      488.13       60.34 o   0.2135E-03
  -6  -8   2      385.31      398.48       53.98 o   0.2628E-03
  -5  -8   2    10847.00    10893.49      295.28 o   0.5357E-05
  -4  -8   2     1606.13     1592.98       75.05 o   0.9704E-04
  -3  -8   2     3169.35     3391.54      112.75 o   0.3771E-04
  -2  -8   2      602.37      648.03       30.45 o   0.4186E-03
  -1  -8   2       32.64       31.10        7.76 o   0.8066E-02
   0  -8   2      593.76      634.67       28.48 o   0.4402E-03
   1  -8   2      399.14      423.99       23.54 o   0.6760E-03
   2  -8   2     2154.03     2122.23       67.08 o   0.8721E-04
   3  -8   2     3532.12     3499.20       81.55 o   0.4661E-04
   4  -8   2      157.56      203.62       12.42 o   0.1804E-02
   5  -8   2      203.61      203.41       20.69 o   0.1219E-02
   6  -8   2     3046.46     3067.99       93.34 o   0.4784E-04
   7  -8   2     2832.56     2888.03       90.91 o   0.5175E-04
   8  -8   2      175.35      145.17       25.86 o   0.1014E-02
   9  -8   2       75.71       36.89       26.94 o   0.1212E-02
  10  -8   2       21.94       23.29       22.41 o   0.1833E-02
  11  -8   2      993.68     1093.30      105.57 o   0.7199E-04
  12  -8   2       89.03       74.64       43.61 o   0.4848E-03
  13  -8   2        2.31       40.86       28.08 o   0.3418E-04
 -13  -7   2      855.10      925.41      103.20 o   0.7750E-04
 -12  -7   2     1523.54     1456.27      135.32 o   0.4436E-04
 -11  -7   2      979.58      989.07      101.51 o   0.7786E-04
 -10  -7   2       23.50       15.94       27.20 o   0.1294E-02
  -9  -7   2       -9.01        1.64       22.06 o   0.1369E-02
  -8  -7   2     4160.02     3927.65      137.61 o   0.2665E-04
  -7  -7   2       35.62       39.60       15.45 o   0.3138E-02
  -6  -7   2       -2.79        2.54        8.59 o   0.5563E-02
  -5  -7   2      387.10      377.86       27.03 o   0.6511E-03
  -4  -7   2    11948.07    12401.69      312.23 o   0.4518E-05
  -3  -7   2        2.83        0.22       11.62 o   0.1757E-02
  -2  -7   2     2706.78     2721.27       74.51 o   0.6394E-04
  -1  -7   2     3152.74     3175.43       69.15 o   0.5747E-04
   0  -7   2       87.72       27.04        8.49 o   0.6343E-02
   1  -7   2     3564.14     3650.00       90.22 o   0.4213E-04
   2  -7   2      884.33      857.03       37.46 o   0.2864E-03
   3  -7   2     5960.00     5760.85      117.97 o   0.2084E-04
   4  -7   2     3028.56     2993.12       70.81 o   0.5974E-04
   5  -7   2       14.67       12.78        6.95 o   0.1233E-01
   6  -7   2     2121.40     2051.17       71.75 o   0.8323E-04
   7  -7   2     3535.24     3521.79      121.09 o   0.3360E-04
   8  -7   2     1549.58     1454.29       72.63 o   0.1051E-03
   9  -7   2     1391.19     1396.71      112.84 o   0.5990E-04
  10  -7   2     1818.54     1863.11      138.68 o   0.3990E-04
  11  -7   2      200.67      275.56       49.14 o   0.3418E-03
  12  -7   2      601.26      638.89       82.08 o   0.1220E-03
  13  -7   2      -32.06       34.62       37.07 o   0.6969E-03
  14  -7   2        4.13       39.69       31.08 o   0.7299E-04
 -14  -6   2       27.23       21.19       17.71 o   0.2800E-02
 -13  -6   2     1460.73     1329.80       95.33 o   0.7756E-04
 -12  -6   2     1467.14     1387.60       91.56 o   0.8082E-04
 -11  -6   2      642.22      692.50       56.35 o   0.2082E-03
 -10  -6   2       22.82       12.03       12.28 o   0.5496E-02
  -9  -6   2     1679.21     1618.62       66.32 o   0.1078E-03
  -8  -6   2      988.94     1028.19       54.90 o   0.1772E-03
  -7  -6   2     3347.26     3372.90      113.42 o   0.3736E-04
  -6  -6   2     3890.78     3749.66       94.23 o   0.3898E-04
  -5  -6   2     2313.12     2237.40       79.29 o   0.7134E-04
  -4  -6   2     1232.98     1278.60       85.71 o   0.9261E-04
  -3  -6   2    10435.77    10841.63      270.17 o   0.5907E-05
  -2  -6   2      441.06      461.60       23.10 o   0.6601E-03
  -1  -6   2     2094.88     2354.83       49.43 o   0.9786E-04
   0  -6   2     2178.71     2204.24       49.14 o   0.1023E-03
   1  -6   2    16410.33    15724.96      274.83 o   0.3622E-05
   2  -6   2     4480.87     4332.16      106.74 o   0.3082E-04
   3  -6   2    10985.75    10843.33      193.57 o   0.7333E-05
   4  -6   2     1955.70     2234.86       72.81 o   0.8020E-04
   5  -6   2     1796.98     1797.79       71.01 o   0.9448E-04
   6  -6   2       66.99       52.45       14.79 o   0.3141E-02
   7  -6   2      464.42      517.72       34.13 o   0.4371E-03
   8  -6   2     1147.20     1215.60       58.31 o   0.1526E-03
   9  -6   2      117.31      109.13       34.15 o   0.7219E-03
  10  -6   2       53.56       32.61       23.65 o   0.1584E-02
  11  -6   2      583.67      632.69       77.15 o   0.1355E-03
  12  -6   2       80.58      130.82       33.99 o   0.7235E-03
  13  -6   2        3.66        0.24       25.36 o   0.1297E-03
  14  -6   2       -5.79        2.85       30.76 o   0.1494E-03
 -14  -5   2      180.58      157.59       34.97 o   0.6438E-03
 -13  -5   2      421.83      407.31       48.84 o   0.3055E-03
 -12  -5   2      191.02      209.57       31.66 o   0.7065E-03
 -11  -5   2       97.82      113.87       18.31 o   0.1823E-02
 -10  -5   2      554.49      557.11       37.48 o   0.3764E-03
  -9  -5   2      158.99      186.26       18.42 o   0.1440E-02
  -8  -5   2      245.41      296.48       22.04 o   0.9142E-03
  -7  -5   2       74.94       87.05        9.89 o   0.3736E-02
  -6  -5   2      101.85      118.01       10.67 o   0.2861E-02
  -5  -5   2        2.81        9.65        5.12 o   0.2381E-01
  -4  -5   2    16851.50    16036.79      321.53 o   0.3201E-05
  -3  -5   2    20019.44    19757.31      676.16 o   0.1318E-05
  -2  -5   2      844.75      779.34       31.50 o   0.3425E-03
  -1  -5   2    10844.33    11301.76      218.41 o   0.6594E-05
   0  -5   2    13438.62    13161.41      222.82 o   0.5193E-05
   1  -5   2      737.25      742.25       23.99 o   0.4280E-03
   2  -5   2     4576.29     4577.34      128.83 o   0.2556E-04
   3  -5   2     6150.43     5751.15      130.04 o   0.1963E-04
   4  -5   2     5578.65     5386.86      153.48 o   0.1863E-04
   5  -5   2     1686.00     1458.39       65.62 o   0.1150E-03
   6  -5   2     1324.55     1333.63       58.17 o   0.1413E-03
   7  -5   2      545.90      532.95       35.90 o   0.4003E-03
   8  -5   2      801.28      781.15       44.92 o   0.2559E-03
   9  -5   2      102.18       74.27       30.71 o   0.9028E-03
  10  -5   2      -22.57        6.12       25.60 o   0.1472E-02
  11  -5   2        1.93       58.08       19.12 o   0.9980E-04
  12  -5   2     3063.83     3122.88      198.98 o   0.1936E-04
  13  -5   2      334.37      295.01       63.81 o   0.2115E-03
  14  -5   2      363.16      397.65       70.17 o   0.1740E-03
 -14  -4   2      -31.23        0.15       25.32 o   0.1513E-02
 -13  -4   2       90.63       79.71       20.11 o   0.1767E-02
 -12  -4   2      147.14      178.30       21.93 o   0.1214E-02
 -11  -4   2      110.64      103.57       19.04 o   0.1775E-02
 -10  -4   2      919.64      972.72       48.90 o   0.2051E-03
  -9  -4   2       79.13       88.72       14.52 o   0.2598E-02
  -8  -4   2       16.13       20.01        9.60 o   0.7936E-02
  -7  -4   2    10597.74    10448.47      192.85 o   0.7589E-05
  -6  -4   2      553.37      472.61       22.72 o   0.6300E-03
  -5  -4   2     2942.53     2783.11       73.29 o   0.6242E-04
  -4  -4   2     2041.71     1958.44       52.65 o   0.1100E-03
  -3  -4   2    25121.48    24339.27      302.03 o   0.1831E-05
  -2  -4   2    25327.58    25347.93      577.54 o   0.1230E-05
  -1  -4   2     1938.98     1945.84       62.86 o   0.9870E-04
   0  -4   2    17727.90    17062.18      290.71 o   0.3132E-05
   1  -4   2     2479.72     2531.71       53.12 o   0.8424E-04
   2  -4   2    15972.78    15341.77      528.39 o   0.2121E-05
   3  -4   2    16259.08    15898.66      309.63 o   0.3324E-05
   4  -4   2      133.76      158.91       14.11 o   0.2027E-02
   5  -4   2      654.15      506.16       26.88 o   0.5093E-03
   6  -4   2       49.36       54.97        7.25 o   0.6843E-02
   7  -4   2      599.95      587.71       27.55 o   0.4832E-03
   8  -4   2     1545.51     1467.94       65.65 o   0.1170E-03
   9  -4   2       74.63       99.01       14.18 o   0.2527E-02
  10  -4   2     1143.95     1248.36      102.41 o   0.7272E-04
  11  -4   2     4643.52     4350.98      247.69 o   0.1204E-04
  12  -4   2       82.12       74.87       35.81 o   0.6948E-03
  13  -4   2      -15.93        4.00       23.68 o   0.1741E-02
  14  -4   2      -63.52        2.25       42.29 o   0.5464E-03
  15  -4   2     1555.54     1406.87      148.08 o   0.3813E-04
 -14  -3   2       40.28        3.62       19.24 o   0.2514E-02
 -13  -3   2      939.34     1006.14       69.12 o   0.1360E-03
 -12  -3   2     2140.17     2107.58       86.56 o   0.6881E-04
 -11  -3   2      172.40      190.81       27.92 o   0.8812E-03
 -10  -3   2      321.42      315.19       28.83 o   0.6703E-03
  -9  -3   2      899.22      963.00       45.32 o   0.2269E-03
  -8  -3   2     4083.44     3956.56      131.15 o   0.2793E-04
  -7  -3   2      727.95      795.27       42.63 o   0.2682E-03
  -6  -3   2     1108.71     1020.74       37.97 o   0.2407E-03
  -5  -3   2       42.55       31.48        9.30 o   0.6448E-02
  -4  -3   2    15444.02    15353.62      295.98 o   0.3615E-05
  -3  -3   2        5.83        2.04        4.74 o   0.3414E-01
  -2  -3   2     4265.90     4063.79      110.21 o   0.3186E-04
  -1  -3   2    18158.86    18209.27      420.18 o   0.2302E-05
   0  -3   2       40.17       27.46        4.52 o   0.1247E-01
   1  -3   2    29019.80    27493.26      412.35 o   0.1335E-05
   2  -3   2    15781.79    14939.22      299.05 o   0.3637E-05
   3  -3   2     4258.07     3936.70       92.81 o   0.3620E-04
   4  -3   2    36503.45    34962.80      674.51 o   0.7283E-06
   5  -3   2       16.33       22.17        5.04 o   0.1716E-01
   6  -3   2       24.72       36.89        9.24 o   0.6832E-02
   7  -3   2     3175.47     3127.67       78.36 o   0.5305E-04
   8  -3   2       48.22       39.01       10.61 o   0.5264E-02
   9  -3   2      126.83      112.83       18.08 o   0.1785E-02
  10  -3   2     2240.63     2392.30      148.97 o   0.3303E-04
  11  -3   2      -50.42        0.97       27.97 o   0.1227E-02
  12  -3   2      475.98      478.47       71.82 o   0.1606E-03
  13  -3   2      297.16      252.92       58.75 o   0.2503E-03
  14  -3   2     2134.42     1958.99      168.74 o   0.2852E-04
  15  -3   2      189.05      199.94       52.24 o   0.3190E-03
 -15  -2   2      273.05      227.00       41.78 o   0.4475E-03
 -14  -2   2       80.65       85.65       23.97 o   0.1346E-02
 -13  -2   2      722.77      774.73       60.26 o   0.1850E-03
 -12  -2   2     1668.99     1720.43       91.20 o   0.7373E-04
 -11  -2   2        9.93       21.38       10.96 o   0.6379E-02
 -10  -2   2       27.20       46.47       13.94 o   0.3698E-02
  -9  -2   2      961.37     1004.97       47.20 o   0.2105E-03
  -8  -2   2      425.36      450.48       28.25 o   0.5674E-03
  -7  -2   2      951.66      918.18       49.33 o   0.2112E-03
  -6  -2   2     1051.77     1071.86       49.60 o   0.1921E-03
  -5  -2   2    17976.14    17964.70      424.87 o   0.2319E-05
  -4  -2   2     1014.37      985.95       32.85 o   0.2798E-03
  -3  -2   2       14.68        6.31        4.90 o   0.2412E-01
  -2  -2   2       12.66        0.01        5.81 o   0.2391E-01
  -1  -2   2      219.64      228.73       12.96 o   0.1576E-02
   0  -2   2    59011.25    58491.44      825.67 o   0.3217E-06
   1  -2   2     1480.06     1391.63       37.04 o   0.1859E-03
   2  -2   2     1738.62     1776.59       52.83 o   0.1228E-03
   3  -2   2     5979.29     5735.37      150.21 o   0.1769E-04
   4  -2   2     4308.21     4282.50       91.79 o   0.3470E-04
   5  -2   2    12512.80    12191.76      241.70 o   0.5440E-05
   6  -2   2        1.22        4.24        6.07 o   0.4328E-02
   7  -2   2     2007.55     2138.26       71.32 o   0.8378E-04
   8  -2   2      483.75      526.14       30.78 o   0.4754E-03
   9  -2   2      137.72      157.21       17.49 o   0.1705E-02
  10  -2   2      647.76      683.45       71.68 o   0.1494E-03
  11  -2   2     2762.27     2756.89      172.10 o   0.2507E-04
  12  -2   2      701.95      732.27       83.14 o   0.1158E-03
  13  -2   2      680.89      660.70       86.44 o   0.1101E-03
  14  -2   2       62.85       72.28       34.93 o   0.7398E-03
  15  -2   2      488.91      339.33       78.53 o   0.1421E-03
 -16  -1   2      266.30      238.08       60.21 o   0.2406E-03
 -15  -1   2     2397.07     2248.86      127.33 o   0.4165E-04
 -14  -1   2       17.43       42.50       16.96 o   0.2906E-02
 -13  -1   2       48.23       53.85       22.53 o   0.1647E-02
 -12  -1   2       54.83       62.64       18.83 o   0.2138E-02
 -11  -1   2       63.50       56.04       14.24 o   0.3232E-02
 -10  -1   2      434.45      452.00       27.27 o   0.5833E-03
  -9  -1   2      355.82      410.10       27.84 o   0.6086E-03
  -8  -1   2     6338.10     6317.51      186.10 o   0.1358E-04
  -7  -1   2       44.44       20.18       12.79 o   0.4599E-02
  -6  -1   2      610.71      554.60       36.54 o   0.3824E-03
  -5  -1   2     6564.17     6770.11      173.03 o   0.1380E-04
  -4  -1   2     4038.56     4017.52      111.40 o   0.3239E-04
  -3  -1   2      300.74      291.59       14.52 o   0.1210E-02
  -2  -1   2      752.52      768.71       19.59 o   0.4552E-03
  -1  -1   2    15013.94        0.00      484.22 l   0.0000E+00
   0  -1   2    16873.37        0.00      367.34 l   0.0000E+00
   1  -1   2     5009.70        0.00      172.04 l   0.0000E+00
   2  -1   2      452.07      425.46       19.29 o   0.7681E-03
   3  -1   2      630.50      657.27       43.30 o   0.2892E-03
   4  -1   2     9180.57     9147.07      326.72 o   0.5555E-05
   5  -1   2     2490.25     2240.02      122.55 o   0.4314E-04
   6  -1   2     5510.73     5448.56      229.24 o   0.1204E-04
   7  -1   2     4160.55     3887.77      121.17 o   0.3061E-04
   8  -1   2     1716.50     1877.04       65.52 o   0.1006E-03
   9  -1   2      229.28      267.77       22.31 o   0.9854E-03
  10  -1   2     3900.39     4112.37      205.79 o   0.1634E-04
  11  -1   2     1081.52     1201.99       99.04 o   0.7732E-04
  12  -1   2     2248.31     2253.51      156.98 o   0.3101E-04
  13  -1   2      475.52      402.96       72.63 o   0.1610E-03
  14  -1   2      295.41      274.07       61.79 o   0.2279E-03
  15  -1   2      432.01      475.53       75.44 o   0.1495E-03
 -16   0   2     1972.31     1915.21      166.36 o   0.2962E-04
 -15   0   2      245.36      235.35       40.42 o   0.4749E-03
 -14   0   2     1183.74     1160.39       83.49 o   0.1001E-03
 -13   0   2      267.43      206.41       36.88 o   0.5449E-03
 -12   0   2      227.93      209.08       31.51 o   0.6939E-03
 -11   0   2     9624.11     9398.88      225.37 o   0.7724E-05
 -10   0   2     4507.56     4280.09      146.43 o   0.2337E-04
  -9   0   2     1908.30     2008.79       66.10 o   0.9276E-04
  -8   0   2       22.93       23.79        9.24 o   0.7238E-02
  -7   0   2     2719.52     3002.07       77.01 o   0.5803E-04
  -6   0   2     1115.03     1090.47       52.08 o   0.1799E-03
  -5   0   2      288.33      265.18       22.50 o   0.9351E-03
  -4   0   2     2949.47     2894.82       69.12 o   0.6236E-04
  -3   0   2      865.04      820.55       20.61 o   0.4065E-03
  -2   0   2     6272.32     6060.82      106.72 o   0.2088E-04
  -1   0   2     8225.99        0.00      189.79 l   0.0000E+00
   0   0   2    23652.35        0.00      743.20 l   0.0000E+00
   1   0   2     7034.91        0.00      233.91 l   0.0000E+00
   2   0   2     5552.86     5683.83      108.25 o   0.2289E-04
   3   0   2      343.64      284.77       29.82 o   0.6487E-03
   4   0   2       83.80       60.13       18.56 o   0.2116E-02
   5   0   2    11752.00    10916.56      414.34 o   0.3587E-05
   6   0   2     9592.42     9033.59      236.67 o   0.7618E-05
   7   0   2     2177.08     2259.41       73.81 o   0.7661E-04
   8   0   2     7232.07     7152.37      195.51 o   0.1164E-04
   9   0   2     1727.72     1628.77       67.77 o   0.1054E-03
  10   0   2     1346.69     1403.22      105.69 o   0.6644E-04
  11   0   2     1494.05     1345.44      117.14 o   0.5652E-04
  12   0   2     3282.56     3378.29      196.74 o   0.1906E-04
  13   0   2      885.59      947.62       97.81 o   0.8438E-04
  14   0   2        6.98        0.65       25.75 o   0.4429E-03
  15   0   2       58.11      136.81       35.82 o   0.6755E-03
 -16   1   2       34.51       18.84       33.44 o   0.8561E-03
 -15   1   2     1573.94     1432.93      102.08 o   0.6793E-04
 -14   1   2       98.37      124.40       23.71 o   0.1282E-02
 -13   1   2       87.48       70.78       24.12 o   0.1365E-02
 -12   1   2      574.71      598.84       72.73 o   0.1511E-03
 -11   1   2     1445.92     1445.01       72.20 o   0.1058E-03
 -10   1   2     1906.33     1959.25       82.64 o   0.7583E-04
  -9   1   2      473.93      493.11       36.45 o   0.4128E-03
  -8   1   2     1448.42     1451.30       63.63 o   0.1214E-03
  -7   1   2     3724.00     3758.82      116.48 o   0.3350E-04
  -6   1   2     1863.44     1800.24       48.54 o   0.1252E-03
  -5   1   2      938.98      945.86       29.27 o   0.3070E-03
  -4   1   2     1051.11      925.11       28.84 o   0.3036E-03
  -3   1   2     1732.80     1680.24       38.29 o   0.1527E-03
  -2   1   2       14.56        8.02        3.33 o   0.3374E-01
  -1   1   2     7922.77        0.00      184.54 l   0.0000E+00
   0   1   2    30166.65        0.00      945.52 l   0.0000E+00
   1   1   2     3371.44        0.00       81.84 l   0.0000E+00
   2   1   2      423.69        0.00       19.08 l   0.0000E+00
   3   1   2     5576.40     5500.40      202.35 o   0.1393E-04
   4   1   2       41.89       23.93        7.41 o   0.8871E-02
   5   1   2      597.12      586.71       28.02 o   0.4615E-03
   6   1   2     3045.95     2802.82       90.83 o   0.5237E-04
   7   1   2     7278.03     7130.51      151.25 o   0.1404E-04
   8   1   2      740.06      650.03       29.14 o   0.4110E-03
   9   1   2     2276.04     2194.82       83.09 o   0.6940E-04
  10   1   2      235.70      236.95       40.81 o   0.4648E-03
  11   1   2      843.26      815.25       85.61 o   0.1072E-03
  12   1   2      208.42      163.81       45.18 o   0.4150E-03
  13   1   2      159.33      179.20       41.41 o   0.4856E-03
  14   1   2       -2.07        0.82       19.16 o   0.1268E-03
  15   1   2      166.58      160.54       43.57 o   0.4519E-03
  16   1   2       -3.73        1.62       25.52 o   0.1310E-03
 -15   2   2      121.59      180.18       29.36 o   0.8451E-03
 -14   2   2      144.65      153.61       44.01 o   0.4490E-03
 -13   2   2        5.87       18.77       26.28 o   0.2870E-03
 -12   2   2       64.34       27.70       28.20 o   0.1144E-02
 -11   2   2      155.79      154.12       23.18 o   0.1209E-02
 -10   2   2      696.12      667.86       45.49 o   0.2725E-03
  -9   2   2      136.54      144.80       20.60 o   0.1434E-02
  -8   2   2     1210.85     1297.10       58.18 o   0.1446E-03
  -7   2   2      184.23      215.05       15.93 o   0.1419E-02
  -6   2   2      268.87      272.72       21.64 o   0.9844E-03
  -5   2   2      235.14      243.83       16.26 o   0.1316E-02
  -4   2   2      858.37      940.67       26.03 o   0.3387E-03
  -3   2   2    16143.40    15397.96      264.41 o   0.3792E-05
  -2   2   2      111.86      111.05        8.09 o   0.3479E-02
  -1   2   2     4159.21        0.00      148.63 l   0.0000E+00
   0   2   2    19604.72        0.00      441.09 l   0.0000E+00
   1   2   2     7976.61        0.00      151.47 l   0.0000E+00
   2   2   2     2312.07     2363.24       44.88 o   0.9919E-04
   3   2   2     5959.88     5839.88      104.07 o   0.2220E-04
   4   2   2     2063.05     2006.24       53.80 o   0.1073E-03
   5   2   2      787.51      739.80       29.81 o   0.3717E-03
   6   2   2     3196.47     3085.59       95.52 o   0.4648E-04
   7   2   2      262.75      217.49       21.05 o   0.1088E-02
   8   2   2     7724.34     7286.44      206.23 o   0.1069E-04
   9   2   2     2212.69     2145.31      132.68 o   0.4004E-04
  10   2   2      202.98      164.52       23.37 o   0.1119E-02
  11   2   2      342.68      335.61       51.85 o   0.2938E-03
  12   2   2      846.63      724.96       90.43 o   0.9969E-04
  13   2   2      -12.27       12.76       25.47 o   0.1399E-02
  14   2   2      483.04      453.79       71.27 o   0.1629E-03
  15   2   2      327.79      300.08       46.57 o   0.3567E-03
  16   2   2      410.93      334.60       72.10 o   0.1678E-03
 -15   3   2      273.43      299.95       60.17 o   0.2381E-03
 -14   3   2      139.22      146.55       40.90 o   0.5078E-03
 -13   3   2      377.17      324.95       66.07 o   0.1962E-03
 -12   3   2      217.30      235.98       49.05 o   0.3473E-03
 -11   3   2     2961.37     2950.12      179.44 o   0.2296E-04
 -10   3   2      241.89      248.55       27.26 o   0.8103E-03
  -9   3   2     3542.90     3395.08      121.88 o   0.3413E-04
  -8   3   2     1552.71     1667.62       56.12 o   0.1233E-03
  -7   3   2     4955.83     4941.40      120.92 o   0.2483E-04
  -6   3   2       60.12       25.50       11.04 o   0.5382E-02
  -5   3   2     4017.62     4115.72       96.67 o   0.3548E-04
  -4   3   2       14.21       14.36        5.61 o   0.1757E-01
  -3   3   2      360.69       94.59       19.54 o   0.1341E-02
  -2   3   2     2127.16     2109.80       65.58 o   0.8880E-04
  -1   3   2     6400.24     6670.72      223.02 o   0.1093E-04
   0   3   2     4452.31        0.00       77.45 l   0.0000E+00
   1   3   2       58.79       51.42        5.28 o   0.7840E-02
   2   3   2    18864.97    19531.41      270.84 o   0.2772E-05
   3   3   2    42208.08    41547.63      595.70 o   0.6229E-06
   4   3   2      916.40      835.41       31.59 o   0.3207E-03
   5   3   2      327.68      335.71       19.56 o   0.9017E-03
   6   3   2     3208.09     2959.34      106.20 o   0.4307E-04
   7   3   2    21372.72    22100.56      517.15 o   0.1581E-05
   8   3   2     1367.78     1386.15       67.44 o   0.1190E-03
   9   3   2     3238.03     3021.23      168.00 o   0.2475E-04
  10   3   2      100.48      121.60       28.53 o   0.9560E-03
  11   3   2     6342.28     5946.92      288.87 o   0.8328E-05
  12   3   2      300.97      272.84       51.70 o   0.3046E-03
  13   3   2      114.39       67.23       26.94 o   0.1134E-02
  14   3   2      395.37      464.13       47.81 o   0.3064E-03
  15   3   2      960.49      948.43       77.56 o   0.1186E-03
  16   3   2      112.71       63.53       42.77 o   0.5064E-03
 -15   4   2      292.91      257.82       66.24 o   0.2017E-03
 -14   4   2      765.82      547.21       98.12 o   0.9076E-04
 -13   4   2       56.72        6.83       37.80 o   0.6781E-03
 -12   4   2      483.68      458.80       69.39 o   0.1717E-03
 -11   4   2     1075.53     1208.36      100.58 o   0.7586E-04
 -10   4   2     2084.51     2013.44       89.27 o   0.6842E-04
  -9   4   2     2935.46     2979.73       89.78 o   0.5139E-04
  -8   4   2     8983.85     8339.93      236.42 o   0.8287E-05
  -7   4   2      134.63      169.00       14.54 o   0.1899E-02
  -6   4   2      167.89      138.36       15.60 o   0.1924E-02
  -5   4   2     5192.38     5134.93      120.62 o   0.2378E-04
  -4   4   2     4990.81     4939.70      138.81 o   0.2204E-04
  -3   4   2     1962.80     1956.92       66.14 o   0.9384E-04
  -2   4   2     4848.13     4558.19      129.12 o   0.2490E-04
  -1   4   2      165.92      165.75       10.78 o   0.2258E-02
   0   4   2     7158.17     6713.55      108.52 o   0.1775E-04
   1   4   2     2472.06     2341.66       49.09 o   0.9312E-04
   2   4   2     6253.53     6172.59      126.93 o   0.1853E-04
   3   4   2     2081.79     2012.32       46.32 o   0.1122E-03
   4   4   2    11684.27    12272.02      232.19 o   0.5739E-05
   5   4   2     5798.69     5382.58      130.59 o   0.2083E-04
   6   4   2      648.36      653.67       39.17 o   0.3330E-03
   7   4   2      499.43      462.18       36.33 o   0.4283E-03
   8   4   2    13578.25    13368.22      352.69 o   0.3684E-05
   9   4   2      121.25      111.69       17.15 o   0.1948E-02
  10   4   2      201.64      198.73       28.02 o   0.8446E-03
  11   4   2       98.15      129.85       21.05 o   0.1478E-02
  12   4   2     2043.22     2120.86      102.08 o   0.5799E-04
  13   4   2     1058.31     1020.96       73.97 o   0.1228E-03
  14   4   2      341.04      300.98       43.54 o   0.3941E-03
  15   4   2      -34.57       27.30       25.16 o   0.1462E-02
  16   4   2     3700.55     3460.02      235.05 o   0.1422E-04
 -15   5   2     1254.66     1348.71      131.07 o   0.4789E-04
 -14   5   2       14.06        0.85       26.83 o   0.1371E-02
 -13   5   2      159.31      156.23       45.06 o   0.4290E-03
 -12   5   2      554.68      711.34       75.43 o   0.1381E-03
 -11   5   2      587.00      609.13       74.28 o   0.1449E-03
 -10   5   2     1161.17     1014.60       65.30 o   0.1436E-03
  -9   5   2     4856.82     4717.01      129.49 o   0.2430E-04
  -8   5   2      163.23      126.88       18.86 o   0.1565E-02
  -7   5   2     5261.23     5436.12      130.87 o   0.2160E-04
  -6   5   2     4219.45     4236.96      107.93 o   0.3184E-04
  -5   5   2     1291.69     1608.74       46.98 o   0.1502E-03
  -4   5   2      257.11      271.78       22.53 o   0.9286E-03
  -3   5   2    15920.45    15614.90      308.61 o   0.3431E-05
  -2   5   2       41.41       57.32        5.35 o   0.7262E-02
  -1   5   2     2940.06     2938.07       69.45 o   0.6114E-04
   0   5   2      982.96      984.71       25.87 o   0.3088E-03
   1   5   2     1616.02     1662.48       37.54 o   0.1560E-03
   2   5   2      221.36      213.94       13.62 o   0.1650E-02
   3   5   2     3188.07     3250.63       65.79 o   0.5711E-04
   4   5   2      649.22      624.05       27.51 o   0.4547E-03
   5   5   2     3303.45     3549.50       84.66 o   0.4569E-04
   6   5   2     4156.29     4177.67      105.11 o   0.3257E-04
   7   5   2      524.74      534.75       30.64 o   0.4645E-03
   8   5   2     5701.68     5883.62      143.53 o   0.1839E-04
   9   5   2       24.81        2.90       11.05 o   0.7029E-02
  10   5   2      306.23      331.39       28.44 o   0.6842E-03
  11   5   2      366.81      397.08       32.57 o   0.5265E-03
  12   5   2       38.88       29.37       18.69 o   0.2420E-02
  13   5   2      111.46       94.99       25.85 o   0.1154E-02
  14   5   2     1166.60     1046.62       80.29 o   0.1081E-03
  15   5   2      274.13      149.42       41.76 o   0.4656E-03
 -14   6   2      304.65      296.59       62.50 o   0.2191E-03
 -13   6   2      177.70      195.59       49.69 o   0.3530E-03
 -12   6   2      644.42      666.99       81.55 o   0.1218E-03
 -11   6   2      398.73      472.70       63.56 o   0.1993E-03
 -10   6   2      890.78      964.44       47.04 o   0.2201E-03
  -9   6   2     1146.50     1128.89       52.35 o   0.1744E-03
  -8   6   2     6158.16     6290.99      153.67 o   0.1617E-04
  -7   6   2       16.42        1.09        8.82 o   0.1117E-01
  -6   6   2      730.95      715.41       36.42 o   0.3254E-03
  -5   6   2     2183.98     2256.25       82.01 o   0.6972E-04
  -4   6   2    16022.61    15443.44      389.73 o   0.2882E-05
  -3   6   2     9799.25     9651.37      248.78 o   0.6991E-05
  -2   6   2     3707.30     3756.91      106.58 o   0.3607E-04
  -1   6   2      675.87      626.85       27.07 o   0.4482E-03
   0   6   2     7232.23     7182.94      129.83 o   0.1536E-04
   1   6   2      602.41      617.05       24.46 o   0.4984E-03
   2   6   2     1259.29     1210.84       40.05 o   0.2034E-03
   3   6   2      250.06      173.43       16.84 o   0.1463E-02
   4   6   2     7273.72     7353.72      155.43 o   0.1359E-04
   5   6   2      459.58      311.16       24.85 o   0.7279E-03
   6   6   2       22.74       45.52        7.55 o   0.7358E-02
   7   6   2     2975.58     3181.01       86.79 o   0.5003E-04
   8   6   2      907.33      912.23       44.07 o   0.2366E-03
   9   6   2      332.65      372.32       27.68 o   0.6498E-03
  10   6   2      611.64      612.77       39.68 o   0.3369E-03
  11   6   2      353.97      386.66       32.04 o   0.5368E-03
  12   6   2     4499.93     4540.31      139.37 o   0.2372E-04
  13   6   2       96.41      148.58       24.46 o   0.1165E-02
  14   6   2       19.98       11.61       28.19 o   0.1215E-02
  15   6   2      202.57      130.02       48.52 o   0.3750E-03
 -14   7   2       11.03        0.78       30.01 o   0.6000E-03
 -13   7   2      267.40      134.74       59.44 o   0.2567E-03
 -12   7   2       97.47       74.19       40.45 o   0.5586E-03
 -11   7   2     1121.82     1178.55      109.46 o   0.6643E-04
 -10   7   2       67.33       45.07       15.47 o   0.3015E-02
  -9   7   2      408.91      349.44       30.67 o   0.5850E-03
  -8   7   2      503.00      618.57       33.46 o   0.4021E-03
  -7   7   2     3902.51     3844.39      109.65 o   0.3439E-04
  -6   7   2      536.17      533.85       32.22 o   0.4440E-03
  -5   7   2     1216.83     1238.38       58.25 o   0.1471E-03
  -4   7   2     1030.50     1111.12       51.06 o   0.1816E-03
  -3   7   2     1637.88     1659.04       51.60 o   0.1318E-03
  -2   7   2     1334.90     1258.12       43.47 o   0.1877E-03
  -1   7   2     4617.32     4621.97      106.89 o   0.2899E-04
   0   7   2       27.06       31.88        6.63 o   0.9323E-02
   1   7   2       50.84       33.57        7.33 o   0.7616E-02
   2   7   2     2977.53     3024.55       76.89 o   0.5621E-04
   3   7   2      851.08      914.37       44.44 o   0.2361E-03
   4   7   2      313.13      289.61       24.94 o   0.8149E-03
   5   7   2       59.44       64.72       12.54 o   0.3537E-02
   6   7   2     1149.49     1175.96       45.42 o   0.1954E-03
   7   7   2     1880.47     1872.13       64.88 o   0.9929E-04
   8   7   2     2515.77     2397.50       81.79 o   0.6587E-04
   9   7   2     1176.99     1048.16       54.15 o   0.1737E-03
  10   7   2      854.25      828.09       47.49 o   0.2321E-03
  11   7   2     4015.14     3831.05      125.27 o   0.3009E-04
  12   7   2      573.80      542.31       42.96 o   0.3263E-03
  13   7   2      853.24      766.06       97.39 o   0.8781E-04
  14   7   2      288.22      329.29       58.79 o   0.2434E-03
 -14   8   2       39.98        0.77       30.26 o   0.1062E-02
 -13   8   2       98.34      103.55       34.01 o   0.7382E-03
 -12   8   2      798.62      869.01       95.95 o   0.8856E-04
 -11   8   2      258.79      228.74       37.19 o   0.5348E-03
 -10   8   2      271.67      275.99       26.50 o   0.7967E-03
  -9   8   2      291.02      284.13       27.84 o   0.7260E-03
  -8   8   2     1366.69     1358.73       59.30 o   0.1371E-03
  -7   8   2       93.63       78.04       15.38 o   0.2536E-02
  -6   8   2     4512.57     4596.04      121.51 o   0.2682E-04
  -5   8   2     3749.77     3485.96      125.02 o   0.3219E-04
  -4   8   2       -2.79        9.53       10.02 o   0.2399E-02
  -3   8   2      572.27      466.51       34.61 o   0.4396E-03
  -2   8   2      413.69      279.65       24.01 o   0.8081E-03
  -1   8   2     6556.98     6421.19      146.28 o   0.1635E-04
   0   8   2     5948.20     6177.76      135.83 o   0.1828E-04
   1   8   2     5822.71     5654.95      135.52 o   0.1955E-04
   2   8   2    11809.12    11448.35      241.21 o   0.5885E-05
   3   8   2      553.35      482.62       28.54 o   0.5140E-03
   4   8   2      115.02       97.01       16.07 o   0.2207E-02
   5   8   2     2773.50     2725.25       95.27 o   0.5163E-04
   6   8   2       33.69        2.76       10.39 o   0.7587E-02
   7   8   2     1262.49     1220.24       51.49 o   0.1650E-03
   8   8   2       87.70       78.26       13.41 o   0.2944E-02
   9   8   2      266.74      277.88       25.87 o   0.8033E-03
  10   8   2     2008.48     1970.48       78.62 o   0.7948E-04
  11   8   2      842.71      862.93       50.90 o   0.2122E-03
  12   8   2     1017.59      978.85       75.43 o   0.1217E-03
  13   8   2        6.65        5.77       20.89 o   0.9222E-03
  14   8   2      697.33      627.46       91.50 o   0.1011E-03
 -13   9   2      272.95      216.73       60.50 o   0.2419E-03
 -12   9   2      225.90      233.24       56.62 o   0.2705E-03
 -11   9   2      -11.59        2.02       14.75 o   0.4402E-02
 -10   9   2     1369.86     1415.34       84.66 o   0.8981E-04
  -9   9   2     5414.69     5369.19      150.89 o   0.1911E-04
  -8   9   2     2443.36     2513.94       86.78 o   0.6075E-04
  -7   9   2     1040.81     1097.25       50.74 o   0.1828E-03
  -6   9   2     1195.80     1250.44       53.45 o   0.1619E-03
  -5   9   2     1152.71     1155.61       50.65 o   0.1797E-03
  -4   9   2     5460.73     5505.77      132.43 o   0.2081E-04
  -3   9   2      226.47      223.21       22.95 o   0.1025E-02
  -2   9   2      132.94      100.22       14.14 o   0.2325E-02
  -1   9   2     4254.87     4235.75      107.22 o   0.3173E-04
   0   9   2    13333.57    13411.27      274.06 o   0.4575E-05
   1   9   2      467.56      480.52       27.58 o   0.5626E-03
   2   9   2     8558.90     8794.03      186.58 o   0.9746E-05
   3   9   2      123.91      121.40       14.37 o   0.2230E-02
   4   9   2      369.39      334.76       22.98 o   0.7961E-03
   5   9   2       16.45        5.48        7.89 o   0.1276E-01
   6   9   2      121.84      107.17       18.02 o   0.1879E-02
   7   9   2      848.89      891.02       50.32 o   0.2129E-03
   8   9   2     1373.76     1337.60       70.01 o   0.1167E-03
   9   9   2      988.51      897.71       60.27 o   0.1678E-03
  10   9   2      621.52      633.20       54.05 o   0.2292E-03
  11   9   2     1232.83     1195.01       81.12 o   0.1012E-03
  12   9   2       65.00       61.92       21.20 o   0.1743E-02
  13   9   2       53.35       35.40       21.24 o   0.1902E-02
  14   9   2      -33.74        0.72       35.39 o   0.7841E-03
 -13  10   2      226.81      236.81       55.10 o   0.2835E-03
 -12  10   2       -1.03        8.80       21.51 o   0.1979E-04
 -11  10   2     2574.58     2480.34      128.65 o   0.3900E-04
 -10  10   2       10.12       16.97       19.12 o   0.2554E-02
  -9  10   2     1598.27     1611.72       70.75 o   0.1035E-03
  -8  10   2      217.21      219.83       23.97 o   0.9817E-03
  -7  10   2       25.64       14.71       10.58 o   0.6783E-02
  -6  10   2      130.98      119.56       18.09 o   0.1792E-02
  -5  10   2     1945.53     2028.66       59.97 o   0.1007E-03
  -4  10   2      676.60      599.79       42.64 o   0.3089E-03
  -3  10   2      239.67      252.86       25.48 o   0.8380E-03
  -2  10   2     1355.28     1323.61       50.86 o   0.1591E-03
  -1  10   2      532.12      537.38       30.24 o   0.4652E-03
   0  10   2      374.45      440.91       25.88 o   0.6283E-03
   1  10   2    10695.18    11105.93      232.72 o   0.6460E-05
   2  10   2      491.69      504.12       29.04 o   0.5083E-03
   3  10   2      253.32      311.83       25.14 o   0.8141E-03
   4  10   2     7310.74     7052.93      164.04 o   0.1338E-04
   5  10   2      925.57      912.98       49.37 o   0.2131E-03
   6  10   2       52.21       24.28       15.00 o   0.3529E-02
   7  10   2     2817.75     2828.60      106.62 o   0.4518E-04
   8  10   2      840.20      824.12       86.40 o   0.1056E-03
   9  10   2     1073.20     1019.58      101.92 o   0.7644E-04
  10  10   2     1518.66     1635.94      130.32 o   0.4620E-04
  11  10   2       95.28       24.52       41.29 o   0.5556E-03
  12  10   2       12.79        2.45       25.11 o   0.1558E-02
  13  10   2      254.16      284.85       59.59 o   0.2426E-03
 -12  11   2      822.70      962.81      102.64 o   0.7811E-04
 -11  11   2      371.32      350.86       48.11 o   0.3247E-03
 -10  11   2      322.46      356.85       42.88 o   0.3891E-03
  -9  11   2       73.12      102.45       21.38 o   0.1572E-02
  -8  11   2      207.83      151.73       24.66 o   0.1060E-02
  -7  11   2       12.15       18.34       10.52 o   0.7036E-02
  -6  11   2      158.29      153.28       16.66 o   0.1683E-02
  -5  11   2     1921.23     1935.85       70.86 o   0.8978E-04
  -4  11   2      470.66      450.42       38.29 o   0.4085E-03
  -3  11   2     3247.84     3267.55      116.54 o   0.3732E-04
  -2  11   2       14.01       14.97        8.70 o   0.9539E-02
  -1  11   2      827.13      820.03       40.70 o   0.2726E-03
   0  11   2     2788.07     2804.46       85.97 o   0.5598E-04
   1  11   2      404.37      395.75       28.38 o   0.6067E-03
   2  11   2      607.80      658.22       36.52 o   0.3543E-03
   3  11   2       38.48       16.72       12.10 o   0.5265E-02
   4  11   2     3866.28     3886.15      102.35 o   0.3587E-04
   5  11   2      528.40      479.30       30.48 o   0.5013E-03
   6  11   2       52.88       49.18       18.47 o   0.2227E-02
   7  11   2       53.91       32.24       24.92 o   0.1435E-02
   8  11   2     1904.44     2019.46      139.36 o   0.3849E-04
   9  11   2      289.83      233.64       53.91 o   0.2935E-03
  10  11   2      796.07      624.82       94.19 o   0.9549E-04
  11  11   2      559.83      549.62       81.63 o   0.1264E-03
  12  11   2       46.66       46.95       30.39 o   0.9871E-03
 -12  12   2       83.51       96.26       36.19 o   0.6710E-03
 -11  12   2      456.23      461.36       53.70 o   0.2568E-03
 -10  12   2       25.75       30.04       19.22 o   0.2320E-02
  -9  12   2       11.66       29.76       11.58 o   0.5682E-02
  -8  12   2      793.81      854.96       42.17 o   0.2608E-03
  -7  12   2       24.61       47.38       10.71 o   0.5246E-02
  -6  12   2        4.71        1.69       11.54 o   0.4945E-02
  -5  12   2      214.55      195.01       22.60 o   0.1112E-02
  -4  12   2     2355.59     2445.08       82.49 o   0.6552E-04
  -3  12   2     6677.20     6940.45      201.78 o   0.1164E-04
  -2  12   2      528.11      549.62       33.15 o   0.4251E-03
  -1  12   2      457.06      432.02       31.13 o   0.5215E-03
   0  12   2      347.49      372.82       27.24 o   0.6575E-03
   1  12   2      448.99      503.11       31.50 o   0.4841E-03
   2  12   2      768.34      781.37       43.33 o   0.2668E-03
   3  12   2     2819.32     2799.94      106.25 o   0.4576E-04
   4  12   2       28.51        4.77       11.90 o   0.5969E-02
   5  12   2      785.96      849.64       53.03 o   0.2073E-03
   6  12   2       78.36       68.68       21.58 o   0.1661E-02
   7  12   2      756.93      830.54       56.06 o   0.1961E-03
   8  12   2       39.59        3.36       22.27 o   0.1903E-02
   9  12   2      -16.76        5.34       23.00 o   0.1832E-02
  10  12   2       49.76       87.57       30.46 o   0.9378E-03
  11  12   2       59.53        5.51       28.76 o   0.1147E-02
  12  12   2        3.28        5.72       24.85 o   0.1126E-03
 -11  13   2      130.27      147.42       32.49 o   0.7604E-03
 -10  13   2       -2.52        6.09       15.72 o   0.4155E-03
  -9  13   2       64.57       94.65       16.33 o   0.2358E-02
  -8  13   2      105.14       62.46       18.75 o   0.1996E-02
  -7  13   2      126.83      120.11       19.98 o   0.1581E-02
  -6  13   2      137.14      156.33       19.11 o   0.1529E-02
  -5  13   2      311.54      337.32       28.52 o   0.6627E-03
  -4  13   2     6273.41     5819.02      164.73 o   0.1617E-04
  -3  13   2       19.92       16.52       12.89 o   0.4876E-02
  -2  13   2     4466.26     4424.81      124.55 o   0.2673E-04
  -1  13   2      688.93      649.88       40.43 o   0.3127E-03
   0  13   2      202.17      209.60       21.79 o   0.1104E-02
   1  13   2     4851.02     4509.64      135.82 o   0.2420E-04
   2  13   2     1370.18     1268.81       74.74 o   0.1090E-03
   3  13   2      286.06      277.80       33.93 o   0.5721E-03
   4  13   2      339.74      223.73       34.22 o   0.5927E-03
   5  13   2      138.49      128.54       22.84 o   0.1288E-02
   6  13   2      146.48      137.10       25.79 o   0.1076E-02
   7  13   2       35.91       69.03       16.19 o   0.2636E-02
   8  13   2     1533.66     1406.21       87.39 o   0.8418E-04
   9  13   2      148.71      177.38       41.68 o   0.4830E-03
  10  13   2      380.05      312.02       70.65 o   0.1752E-03
  11  13   2      367.69      335.97       71.68 o   0.1700E-03
 -11  14   2      138.00      130.99       44.40 o   0.4466E-03
 -10  14   2       44.62       54.62       30.95 o   0.9431E-03
  -9  14   2      106.87      132.77       36.78 o   0.6269E-03
  -8  14   2     3055.50     3009.58      139.19 o   0.3237E-04
  -7  14   2      327.88      298.97       41.34 o   0.4290E-03
  -6  14   2       86.42       92.50       17.22 o   0.2168E-02
  -5  14   2      108.80       85.99       19.63 o   0.1730E-02
  -4  14   2      256.10      282.95       27.20 o   0.7567E-03
  -3  14   2      403.19      324.20       32.68 o   0.5576E-03
  -2  14   2      276.85      265.87       26.37 o   0.7852E-03
  -1  14   2     1563.99     1551.71       66.78 o   0.1109E-03
   0  14   2     1622.09     1622.60       69.11 o   0.1037E-03
   1  14   2      366.56      360.63       38.11 o   0.4536E-03
   2  14   2       27.38       36.57       13.58 o   0.4053E-02
   3  14   2     3734.29     3744.54      145.96 o   0.2650E-04
   4  14   2     1656.47     1657.47       91.43 o   0.7511E-04
   5  14   2     1243.36     1179.28       72.54 o   0.1176E-03
   6  14   2      185.24      206.83       27.79 o   0.8396E-03
   7  14   2     1764.27     1697.34       94.14 o   0.7090E-04
   8  14   2       94.74       75.02       24.85 o   0.1290E-02
   9  14   2     1020.36      936.51      111.18 o   0.6753E-04
  10  14   2       40.87        4.76       27.03 o   0.1314E-02
  -9  15   2       96.78       69.83       42.36 o   0.5133E-03
  -8  15   2      460.68      471.82       51.32 o   0.2746E-03
  -7  15   2      162.58      238.74       29.89 o   0.7456E-03
  -6  15   2       68.38       26.80       22.50 o   0.1705E-02
  -5  15   2      326.56      389.77       40.40 o   0.4168E-03
  -4  15   2     1231.26     1168.49       62.44 o   0.1404E-03
  -3  15   2     1631.12     1693.98       72.91 o   0.9770E-04
  -2  15   2     1170.34     1167.10       57.81 o   0.1546E-03
  -1  15   2      305.19      302.66       28.74 o   0.6836E-03
   0  15   2      683.55      625.43       52.48 o   0.2355E-03
   1  15   2      112.61       99.15       23.75 o   0.1319E-02
   2  15   2       30.87       14.05       14.80 o   0.3921E-02
   3  15   2      131.88       97.13       26.07 o   0.1127E-02
   4  15   2      863.13      839.26       65.45 o   0.1577E-03
   5  15   2      321.47      231.79       42.47 o   0.4266E-03
   6  15   2     1096.01     1256.36      107.61 o   0.6756E-04
   7  15   2       45.69       43.24       28.96 o   0.1086E-02
   8  15   2     1687.28     1546.75      145.10 o   0.3893E-04
   9  15   2       21.02       43.44       28.91 o   0.1114E-02
  -8  16   2      682.08      640.09       63.95 o   0.1802E-03
  -7  16   2     2144.78     2001.49      118.17 o   0.4846E-04
  -6  16   2      313.22      318.82       43.77 o   0.3879E-03
  -5  16   2      435.94      449.47       48.65 o   0.3018E-03
  -4  16   2       56.08       19.02       23.66 o   0.1627E-02
  -3  16   2      195.20      189.84       25.06 o   0.1000E-02
  -2  16   2       42.46       32.52       12.93 o   0.4117E-02
  -1  16   2      121.59      125.96       22.81 o   0.1315E-02
   0  16   2       56.15       19.88       20.53 o   0.2062E-02
   1  16   2      636.32      644.94       53.99 o   0.2273E-03
   2  16   2     1034.77      977.61       70.83 o   0.1321E-03
   3  16   2      506.02      531.32       50.03 o   0.2751E-03
   4  16   2       79.23       42.39       21.76 o   0.1723E-02
   5  16   2      199.56      222.37       33.11 o   0.6566E-03
   6  16   2      293.57      307.37       42.96 o   0.4032E-03
   7  16   2     1679.01     1635.00      105.37 o   0.6227E-04
   8  16   2      117.67       98.36       40.73 o   0.5361E-03
   9  16   2      387.94      368.45       74.27 o   0.1580E-03
  -7  17   2      750.88      746.39       68.45 o   0.1540E-03
  -6  17   2      272.51      244.03       42.61 o   0.4252E-03
  -5  17   2      278.18      281.79       42.16 o   0.4230E-03
  -4  17   2      586.25      546.10       58.72 o   0.2128E-03
  -3  17   2      133.30      154.00       27.95 o   0.9242E-03
  -2  17   2      -25.37        3.43       18.03 o   0.2874E-02
  -1  17   2      352.54      425.29       41.96 o   0.3846E-03
   0  17   2      417.18      421.28       44.55 o   0.3447E-03
   1  17   2     1529.83     1531.02       89.80 o   0.8008E-04
   2  17   2       21.00        7.09       14.81 o   0.4148E-02
   3  17   2       48.22       31.75       20.03 o   0.2103E-02
   4  17   2     4013.97     3662.91      168.79 o   0.2206E-04
   5  17   2       71.58       67.36       22.89 o   0.1530E-02
   6  17   2       25.41       90.90       19.46 o   0.1996E-02
   7  17   2       70.21      114.31       29.96 o   0.9283E-03
  -7  18   2      -17.89       28.56       24.16 o   0.1569E-02
  -5  18   2       64.73       12.36       40.38 o   0.5915E-03
  -4  18   2       85.41       54.58       39.60 o   0.5921E-03
  -3  18   2      554.19      553.05       80.52 o   0.1297E-03
  -2  18   2      323.57      345.87       61.96 o   0.2200E-03
  -1  18   2      -13.13        1.51       19.94 o   0.2446E-02
   0  18   2     1845.94     1617.17       82.94 o   0.8339E-04
   1  18   2      105.06      104.53       21.05 o   0.1553E-02
   2  18   2      300.85      324.93       40.72 o   0.4262E-03
   3  18   2     1345.94     1261.52       90.06 o   0.8559E-04
   4  18   2      169.72      126.93       34.31 o   0.6843E-03
   5  18   2      627.05      631.35       63.77 o   0.1827E-03
   6  18   2       35.17       43.39       33.21 o   0.8463E-03
  -3  19   2      101.41      242.22       38.72 o   0.5314E-03
  -2  19   2      874.56      616.26      103.99 o   0.8026E-04
  -1  19   2       14.99       25.58       21.13 o   0.2041E-02
   0  19   2       68.55       41.88       24.18 o   0.1464E-02
   1  19   2      326.43      298.52       62.33 o   0.2208E-03
   2  19   2      459.85      437.30       51.86 o   0.2751E-03
   3  19   2      -10.79        4.04       18.01 o   0.2972E-02
   4  19   2       87.00       50.59       38.57 o   0.6208E-03
   5  19   2       -7.31       11.37       34.26 o   0.1548E-03
  -2  20   2      125.66      101.31       44.38 o   0.4581E-03
  -1  20   2       12.71       25.08       25.78 o   0.6644E-03
   1  20   2       28.04       26.95       21.92 o   0.1879E-02
  -1 -18   3      -39.70        5.21       45.73 o   0.4710E-03
   0 -18   3      185.84      234.32       46.48 o   0.3868E-03
   1 -18   3      230.18      138.61       54.37 o   0.3033E-03
   2 -18   3        6.39        9.62       29.09 o   0.2277E-03
   3 -18   3      -11.87       11.95       22.50 o   0.1880E-02
   4 -18   3      347.32      374.10       67.42 o   0.1893E-03
  -4 -17   3      157.30      188.96       47.61 o   0.3834E-03
  -3 -17   3      454.20      304.08       77.53 o   0.1475E-03
  -2 -17   3      503.00      524.37       79.58 o   0.1335E-03
  -1 -17   3      261.85      278.54       60.35 o   0.2380E-03
   0 -17   3      145.03      146.45       46.12 o   0.4162E-03
   1 -17   3      -23.00        3.18       33.85 o   0.8587E-03
   2 -17   3      294.30      210.27       40.62 o   0.4660E-03
   3 -17   3       99.08      138.73       25.93 o   0.1120E-02
   4 -17   3       14.28       26.11       26.85 o   0.1310E-02
   5 -17   3     1078.98     1112.99      116.37 o   0.6095E-04
   6 -17   3       72.81       51.74       36.14 o   0.7056E-03
  -7 -16   3      435.36      469.77       72.00 o   0.1612E-03
  -5 -16   3      176.19      176.22       52.29 o   0.3245E-03
  -4 -16   3       25.79       60.75       23.93 o   0.1510E-02
  -3 -16   3       94.16       91.07       39.05 o   0.5915E-03
  -2 -16   3      288.87      202.76       59.55 o   0.2491E-03
  -1 -16   3       71.31       56.24       37.54 o   0.6506E-03
   0 -16   3      137.72      207.26       39.61 o   0.5136E-03
   1 -16   3      110.91      106.99       25.75 o   0.1142E-02
   2 -16   3      792.73      711.82       66.22 o   0.1632E-03
   3 -16   3      127.44       95.40       30.43 o   0.8828E-03
   4 -16   3     1364.98     1307.68       90.56 o   0.8442E-04
   5 -16   3      353.39      375.03       62.08 o   0.2150E-03
   6 -16   3     1429.59     1333.84      132.69 o   0.4659E-04
   7 -16   3      757.00      622.38       95.42 o   0.9349E-04
  -8 -15   3      116.65      177.42       38.92 o   0.5504E-03
  -7 -15   3      288.01      243.05       45.05 o   0.3933E-03
  -6 -15   3      295.10      270.02       43.25 o   0.4075E-03
  -5 -15   3       52.19       33.21       35.68 o   0.7401E-03
  -4 -15   3       23.84        0.57       29.56 o   0.1123E-02
  -3 -15   3      232.37      164.68       53.92 o   0.3021E-03
  -2 -15   3      288.16      206.48       55.29 o   0.2837E-03
  -1 -15   3      934.62     1016.29       99.30 o   0.8128E-04
   0 -15   3      544.65      514.66       50.61 o   0.2665E-03
   1 -15   3      369.17      358.03       43.95 o   0.3693E-03
   2 -15   3     1583.49     1450.41       92.47 o   0.7848E-04
   3 -15   3      634.34      583.54       58.90 o   0.2066E-03
   4 -15   3      893.05      816.57       70.18 o   0.1439E-03
   5 -15   3      188.44      207.63       35.09 o   0.6139E-03
   6 -15   3      356.10      326.30       66.67 o   0.1932E-03
   7 -15   3      123.77      110.33       44.64 o   0.4492E-03
   8 -15   3       47.58       71.69       29.27 o   0.1026E-02
  -9 -14   3      116.62       58.91       39.14 o   0.5935E-03
  -8 -14   3       51.54       28.59       21.00 o   0.1931E-02
  -7 -14   3       -6.58        2.42       20.75 o   0.9322E-03
  -6 -14   3      309.46      276.32       41.65 o   0.4252E-03
  -5 -14   3      115.76      105.17       27.68 o   0.1040E-02
  -4 -14   3       26.22       15.88       22.75 o   0.1809E-02
  -3 -14   3     1081.16      937.46      107.27 o   0.7096E-04
  -2 -14   3      403.27      395.13       64.31 o   0.1996E-03
  -1 -14   3      318.71      427.51       36.65 o   0.4631E-03
   0 -14   3      174.66      179.73       27.56 o   0.9085E-03
   1 -14   3     1205.71     1170.39       60.36 o   0.1472E-03
   2 -14   3      667.75      632.80       56.09 o   0.2137E-03
   3 -14   3       91.82      101.43       22.95 o   0.1415E-02
   4 -14   3      853.23      893.98       66.39 o   0.1526E-03
   5 -14   3       34.80       63.49       18.08 o   0.2317E-02
   6 -14   3      340.61      257.30       61.57 o   0.2289E-03
   7 -14   3      365.97      375.65       64.77 o   0.2007E-03
   8 -14   3       20.53        0.72       30.65 o   0.1049E-02
   9 -14   3      619.85      641.44       59.69 o   0.1981E-03
  10 -14   3      -13.79        7.03       33.58 o   0.5960E-03
 -10 -13   3     1584.53     1469.10      143.02 o   0.4016E-04
  -9 -13   3        5.91       26.06       21.21 o   0.5468E-03
  -8 -13   3       24.88        7.18       17.36 o   0.3058E-02
  -7 -13   3      186.51      185.77       34.03 o   0.6549E-03
  -6 -13   3      104.51      165.18       25.62 o   0.1067E-02
  -5 -13   3       11.31        3.68       16.17 o   0.3658E-02
  -4 -13   3     1641.82     1711.02       92.23 o   0.7383E-04
  -3 -13   3      725.27      685.89       82.37 o   0.1188E-03
  -2 -13   3     1666.64     1509.78       83.59 o   0.8660E-04
  -1 -13   3      -10.04        0.02       14.27 o   0.4731E-02
   0 -13   3      285.60      262.73       33.84 o   0.5925E-03
   1 -13   3     1543.60     1487.38       84.19 o   0.8658E-04
   2 -13   3      414.21      334.10       33.31 o   0.5348E-03
   3 -13   3      153.52      125.56       28.82 o   0.9149E-03
   4 -13   3       63.26       87.59       20.90 o   0.1712E-02
   5 -13   3       10.40        0.94       15.67 o   0.3947E-02
   6 -13   3       26.29       37.80       12.87 o   0.4243E-02
   7 -13   3     1757.44     1642.35       95.84 o   0.7046E-04
   8 -13   3     1183.66      960.78       78.61 o   0.1125E-03
   9 -13   3      375.32      460.12       44.82 o   0.3426E-03
  10 -13   3      829.15      729.50       68.98 o   0.1516E-03
  11 -13   3      166.34      124.84       48.82 o   0.3774E-03
 -11 -12   3      771.59      672.69       99.56 o   0.8613E-04
 -10 -12   3      540.06      443.04       57.70 o   0.2276E-03
  -9 -12   3     2490.47     2435.65      128.09 o   0.3983E-04
  -8 -12   3      241.76      238.74       36.12 o   0.5657E-03
  -7 -12   3      167.78      124.16       31.52 o   0.7862E-03
  -6 -12   3      199.98      165.13       32.58 o   0.7072E-03
  -5 -12   3      188.74      217.04       28.94 o   0.8017E-03
  -4 -12   3       -7.71        1.31       13.30 o   0.5460E-02
  -3 -12   3     4256.04     4134.41      226.55 o   0.1411E-04
  -2 -12   3     1051.56     1062.36       63.28 o   0.1503E-03
  -1 -12   3        3.03       15.02       12.44 o   0.1474E-02
   0 -12   3     1055.72     1094.49       65.25 o   0.1405E-03
   1 -12   3     6065.06     6006.81      196.47 o   0.1348E-04
   2 -12   3     1008.49     1069.74       65.83 o   0.1423E-03
   3 -12   3      831.63     1049.25       61.56 o   0.1608E-03
   4 -12   3      173.54      150.81       22.39 o   0.1249E-02
   5 -12   3     4500.66     4409.51      134.17 o   0.2522E-04
   6 -12   3      468.25      585.90       37.50 o   0.3803E-03
   7 -12   3      320.92      307.46       39.41 o   0.4552E-03
   8 -12   3      464.92      462.12       47.10 o   0.3124E-03
   9 -12   3     1568.00     1565.81       94.02 o   0.7454E-04
  10 -12   3       39.63       93.20       29.04 o   0.1005E-02
  11 -12   3      171.84      221.11       46.39 o   0.3901E-03
 -11 -11   3      438.01      427.25       74.38 o   0.1541E-03
 -10 -11   3     1368.43     1401.96       91.74 o   0.8092E-04
  -9 -11   3      348.73      270.67       42.53 o   0.4130E-03
  -8 -11   3      165.49      191.71       30.42 o   0.7801E-03
  -7 -11   3      144.59      153.55       26.20 o   0.1034E-02
  -6 -11   3      279.55      265.47       36.36 o   0.5370E-03
  -5 -11   3      125.04      124.64       24.15 o   0.1194E-02
  -4 -11   3      294.56      332.52       34.80 o   0.5290E-03
  -3 -11   3      209.37      188.87       22.17 o   0.1157E-02
  -2 -11   3     3050.63     2859.64      114.80 o   0.4103E-04
  -1 -11   3     2648.88     2587.63      106.31 o   0.4797E-04
   0 -11   3       98.96       84.73       20.15 o   0.1720E-02
   1 -11   3     1599.66     1620.41       79.82 o   0.9041E-04
   2 -11   3       29.33       10.22       10.29 o   0.7343E-02
   3 -11   3      120.99      138.21       14.76 o   0.2062E-02
   4 -11   3       -5.35        6.06       12.29 o   0.4882E-02
   5 -11   3      764.95      766.83       45.59 o   0.2579E-03
   6 -11   3     8961.29     8676.84      220.67 o   0.8639E-05
   7 -11   3      643.82      651.49       52.96 o   0.2353E-03
   8 -11   3      931.81      990.85       94.03 o   0.8845E-04
   9 -11   3      314.61      256.34       57.14 o   0.2616E-03
  10 -11   3      607.14      561.25       79.48 o   0.1315E-03
  11 -11   3      135.42      121.03       45.65 o   0.4288E-03
  12 -11   3     1421.05     1464.81      140.01 o   0.4204E-04
 -12 -10   3      -18.72        5.93       30.71 o   0.1037E-02
 -11 -10   3      148.97      187.41       46.61 o   0.3948E-03
 -10 -10   3      107.88       55.05       39.41 o   0.5882E-03
  -9 -10   3     1602.55     1514.15      135.40 o   0.4360E-04
  -8 -10   3      398.56      351.16       43.41 o   0.3745E-03
  -7 -10   3     4124.94     4106.55      158.23 o   0.2276E-04
  -6 -10   3       91.29       89.82       23.27 o   0.1384E-02
  -5 -10   3     3599.41     3775.18      138.97 o   0.2806E-04
  -4 -10   3     1642.56     1653.00       62.37 o   0.1135E-03
  -3 -10   3     1406.27     1405.96       57.02 o   0.1388E-03
  -2 -10   3       -3.43        7.04       11.03 o   0.3075E-02
  -1 -10   3     2148.66     2161.63       90.02 o   0.6491E-04
   0 -10   3       53.75       72.14       15.26 o   0.2680E-02
   1 -10   3       -0.50       10.60        8.76 o   0.4247E-04
   2 -10   3     2072.37     2085.57       70.94 o   0.8400E-04
   3 -10   3      791.59      795.96       34.57 o   0.3181E-03
   4 -10   3     2262.67     2312.61       65.78 o   0.8235E-04
   5 -10   3     5600.22     5262.40      149.84 o   0.1930E-04
   6 -10   3       33.95       16.75       12.77 o   0.5012E-02
   7 -10   3      695.33      732.88       75.33 o   0.1357E-03
   8 -10   3       14.40        5.94       15.52 o   0.3889E-02
   9 -10   3      702.63      688.35       83.11 o   0.1168E-03
  10 -10   3       26.05      146.00       22.21 o   0.1496E-02
  11 -10   3       40.01       70.27       27.56 o   0.1158E-02
  12 -10   3      469.91      501.29       77.80 o   0.1398E-03
 -12  -9   3       17.55       41.66       27.71 o   0.1205E-02
 -11  -9   3       54.58       92.30       30.01 o   0.9442E-03
 -10  -9   3      556.65      414.61       77.49 o   0.1419E-03
  -9  -9   3      167.08      152.31       40.72 o   0.5059E-03
  -8  -9   3      725.29      801.55       84.80 o   0.1112E-03
  -7  -9   3     3365.27     3397.22      196.65 o   0.1895E-04
  -6  -9   3     2251.25     2355.73      102.16 o   0.5464E-04
  -5  -9   3     8714.57     8903.50      255.13 o   0.7460E-05
  -4  -9   3     1385.45     1358.58       54.89 o   0.1469E-03
  -3  -9   3      372.03      394.63       26.02 o   0.6684E-03
  -2  -9   3     3131.79     3122.30       91.08 o   0.4839E-04
  -1  -9   3      862.15      833.63       35.51 o   0.3002E-03
   0  -9   3      310.34      291.95       21.59 o   0.9156E-03
   1  -9   3      154.82      166.01       15.54 o   0.1707E-02
   2  -9   3     7819.52     7652.51      179.61 o   0.1158E-04
   3  -9   3     1655.88     1658.12       72.67 o   0.9734E-04
   4  -9   3     2991.55     2935.18       77.09 o   0.5819E-04
   5  -9   3      191.19      179.77       22.10 o   0.1177E-02
   6  -9   3    11678.65    11336.13      450.36 o   0.3193E-05
   7  -9   3      194.14      214.61       40.40 o   0.4835E-03
   8  -9   3      273.89      291.87       47.69 o   0.3500E-03
   9  -9   3      831.46      840.77       89.56 o   0.9854E-04
  10  -9   3      546.05      539.08       75.99 o   0.1431E-03
  11  -9   3     1503.51     1382.55      134.46 o   0.4501E-04
  12  -9   3       22.49        6.12       28.32 o   0.1215E-02
  13  -9   3      180.63      156.94       51.97 o   0.3280E-03
 -13  -8   3     1072.17     1049.83      118.17 o   0.5969E-04
 -12  -8   3        8.04       16.94       25.14 o   0.6389E-03
 -11  -8   3       68.57       36.98       29.99 o   0.1007E-02
 -10  -8   3      139.69      115.93       43.80 o   0.4622E-03
  -9  -8   3      172.84      194.49       40.82 o   0.4822E-03
  -8  -8   3     3765.84     3871.46      210.90 o   0.1625E-04
  -7  -8   3     2090.94     2171.43      142.35 o   0.3658E-04
  -6  -8   3     1636.78     1632.39      118.87 o   0.5273E-04
  -5  -8   3     1733.47     1769.58       59.94 o   0.1130E-03
  -4  -8   3        8.53       18.78        9.44 o   0.8230E-02
  -3  -8   3      552.25      591.69       30.87 o   0.4310E-03
  -2  -8   3     3557.75     3498.77       96.39 o   0.4068E-04
  -1  -8   3     1993.67     2054.57       57.33 o   0.1003E-03
   0  -8   3     1420.36     1472.47       39.88 o   0.1746E-03
   1  -8   3      831.12      731.77       36.84 o   0.3120E-03
   2  -8   3     2021.16     1946.16       65.41 o   0.9456E-04
   3  -8   3      836.41      806.71       39.92 o   0.2757E-03
   4  -8   3      859.49      910.26       34.02 o   0.2904E-03
   5  -8   3     2174.60     2170.16       93.27 o   0.6276E-04
   6  -8   3     2868.36     2879.78      158.51 o   0.2741E-04
   7  -8   3       28.68       45.17       21.49 o   0.1879E-02
   8  -8   3       -5.73        2.22       21.74 o   0.5865E-03
   9  -8   3     1130.17     1159.61      105.97 o   0.7018E-04
  10  -8   3       36.00       32.06       19.96 o   0.2191E-02
  11  -8   3     1358.88     1294.71      123.88 o   0.5285E-04
  12  -8   3     2518.84     2449.66      185.83 o   0.2312E-04
  13  -8   3      827.24      795.12      103.98 o   0.7847E-04
 -13  -7   3      104.24      107.50       38.88 o   0.5807E-03
 -12  -7   3      346.92      239.43       63.21 o   0.2177E-03
 -11  -7   3      230.36      187.09       50.01 o   0.3439E-03
 -10  -7   3      437.65      353.72       66.10 o   0.1928E-03
  -9  -7   3      246.64      406.26       47.71 o   0.3309E-03
  -8  -7   3     4194.21     4391.74      219.47 o   0.1447E-04
  -7  -7   3     6470.53     6558.87      292.70 o   0.7886E-05
  -6  -7   3     1205.77     1147.35       96.80 o   0.8029E-04
  -5  -7   3     4986.50     5044.48      143.42 o   0.2120E-04
  -4  -7   3     7129.47     7079.50      162.35 o   0.1360E-04
  -3  -7   3     8598.23     8461.83      187.89 o   0.9977E-05
  -2  -7   3      718.21      785.54       33.19 o   0.3362E-03
  -1  -7   3     2178.69     1931.82       66.69 o   0.9130E-04
   0  -7   3     2122.75     1842.72       50.38 o   0.1130E-03
   1  -7   3     1092.77     1127.03       46.93 o   0.1934E-03
   2  -7   3      136.07      153.49       14.71 o   0.1979E-02
   3  -7   3     4949.09     5101.97      123.95 o   0.2380E-04
   4  -7   3     6893.46     6769.45      156.10 o   0.1463E-04
   5  -7   3      389.08      402.53       34.36 o   0.4903E-03
   6  -7   3     1887.83     1978.55      119.21 o   0.4875E-04
   7  -7   3       15.50       39.87       14.75 o   0.3536E-02
   8  -7   3     2412.76     2622.02      152.73 o   0.3075E-04
   9  -7   3     1873.09     1866.07      136.65 o   0.4082E-04
  10  -7   3     1855.92     1835.80      141.99 o   0.3869E-04
  11  -7   3       66.46       50.83       32.39 o   0.8637E-03
  12  -7   3      205.02      208.78       51.81 o   0.3227E-03
  13  -7   3     1472.93     1249.47      139.22 o   0.4324E-04
 -14  -6   3       58.17       55.08       27.97 o   0.1122E-02
 -13  -6   3      174.87      173.19       34.98 o   0.6447E-03
 -12  -6   3       23.63       28.94       22.61 o   0.1776E-02
 -11  -6   3     1880.79     2028.09      144.73 o   0.3655E-04
 -10  -6   3     1581.11     1629.38      125.32 o   0.4884E-04
  -9  -6   3      359.35      446.13       55.28 o   0.2509E-03
  -8  -6   3      558.53      520.52       39.65 o   0.3635E-03
  -7  -6   3        3.00        3.69        8.54 o   0.6616E-02
  -6  -6   3     8759.12     8457.78      233.99 o   0.8339E-05
  -5  -6   3     2830.78     2955.95      150.84 o   0.2959E-04
  -4  -6   3       11.50       11.19        7.03 o   0.1418E-01
  -3  -6   3      551.49      472.20       27.38 o   0.5469E-03
  -2  -6   3     4918.32     4962.64      116.56 o   0.2514E-04
  -1  -6   3     1911.94     1714.89       58.52 o   0.1112E-03
   0  -6   3     1208.98     1065.77       33.51 o   0.2454E-03
   1  -6   3      677.62      756.19       29.90 o   0.3779E-03
   2  -6   3    16400.38    16222.02      325.05 o   0.3194E-05
   3  -6   3       52.18       35.23       11.33 o   0.4899E-02
   4  -6   3      402.61      408.61       22.88 o   0.7234E-03
   5  -6   3     1788.84     1771.96      108.28 o   0.5848E-04
   6  -6   3      142.17      155.96       29.66 o   0.8485E-03
   7  -6   3       21.21       26.34       17.52 o   0.2800E-02
   8  -6   3     1457.20     1654.23      111.03 o   0.5882E-04
   9  -6   3      152.90      154.08       33.48 o   0.7083E-03
  10  -6   3      200.04      239.95       43.10 o   0.4310E-03
  11  -6   3      466.20      534.62       70.89 o   0.1624E-03
  12  -6   3      104.24      127.87       39.45 o   0.5572E-03
  13  -6   3      776.84      727.65       98.77 o   0.8642E-04
  14  -6   3       34.08       76.35       30.24 o   0.9718E-03
 -14  -5   3      445.00      389.22       53.47 o   0.2675E-03
 -13  -5   3      307.25      239.31       43.68 o   0.4060E-03
 -12  -5   3       40.24       30.12       22.73 o   0.1724E-02
 -11  -5   3     1952.65     1988.71      102.67 o   0.5869E-04
 -10  -5   3       47.45       47.73       14.81 o   0.3242E-02
  -9  -5   3     1373.47     1363.65       58.79 o   0.1368E-03
  -8  -5   3       -6.58        0.49        8.53 o   0.1295E-01
  -7  -5   3      438.22      469.32       33.55 o   0.4677E-03
  -6  -5   3     5801.23     5546.67      165.47 o   0.1688E-04
  -5  -5   3      330.08      319.82       17.77 o   0.9943E-03
  -4  -5   3     2030.96     1897.44       68.26 o   0.9229E-04
  -3  -5   3     8540.62     8460.81      217.02 o   0.8927E-05
  -2  -5   3     2536.11     2461.55       80.72 o   0.6474E-04
  -1  -5   3     3052.46     3090.13       93.77 o   0.4800E-04
   0  -5   3     2813.89     2692.77       58.54 o   0.7420E-04
   1  -5   3     7668.67     8051.34      139.15 o   0.1308E-04
   2  -5   3      391.05      411.98       22.50 o   0.7218E-03
   3  -5   3    18830.39    19304.94      451.54 o   0.2065E-05
   4  -5   3      391.13      375.81       23.59 o   0.7151E-03
   5  -5   3     1306.63     1341.00       86.66 o   0.8897E-04
   6  -5   3     1998.38     2245.45      120.27 o   0.4610E-04
   7  -5   3       89.86       78.76       24.60 o   0.1306E-02
   8  -5   3      513.18      584.50       61.48 o   0.1964E-03
   9  -5   3     2330.14     2310.52      151.32 o   0.3237E-04
  10  -5   3      283.46      335.13       52.10 o   0.2942E-03
  11  -5   3       66.22       81.28       29.44 o   0.9876E-03
  12  -5   3     3323.24     3284.43      208.90 o   0.1750E-04
  13  -5   3      180.37      190.88       47.83 o   0.3757E-03
  14  -5   3     2901.55     2852.49      207.20 o   0.1854E-04
 -14  -4   3      160.51      193.96       33.86 o   0.6621E-03
 -13  -4   3       -6.75        9.61       18.78 o   0.1441E-02
 -12  -4   3       13.65       12.53       11.83 o   0.6134E-02
 -11  -4   3      238.07      271.91       26.32 o   0.7998E-03
 -10  -4   3     1148.49     1079.64       55.30 o   0.1679E-03
  -9  -4   3        5.58       11.38       10.10 o   0.8611E-02
  -8  -4   3       11.55        9.11        8.54 o   0.1093E-01
  -7  -4   3     5685.64     5915.94      139.02 o   0.1865E-04
  -6  -4   3      817.42      857.96       43.22 o   0.2522E-03
  -5  -4   3     1499.35     1609.19       45.37 o   0.1488E-03
  -4  -4   3      403.95      446.24       25.31 o   0.6353E-03
  -3  -4   3     3003.60     2892.99      138.82 o   0.3269E-04
  -2  -4   3    17311.05    17627.31      584.46 o   0.1719E-05
  -1  -4   3      857.50      822.61       38.06 o   0.2857E-03
   0  -4   3     1247.64     1141.58       31.08 o   0.2427E-03
   1  -4   3     4766.97     4495.48       90.74 o   0.3206E-04
   2  -4   3    37623.70    37236.47     1199.63 o   0.4079E-06
   3  -4   3       77.44       57.76       17.45 o   0.2377E-02
   4  -4   3      408.19      402.54       41.28 o   0.3912E-03
   5  -4   3     6174.85     6039.95      168.04 o   0.1547E-04
   6  -4   3      728.74      675.83       38.91 o   0.3209E-03
   7  -4   3       86.61      105.36       14.90 o   0.2421E-02
   8  -4   3       14.94        7.45       17.05 o   0.3226E-02
   9  -4   3      558.52      619.23       66.81 o   0.1721E-03
  10  -4   3      314.37      295.82       51.92 o   0.3023E-03
  11  -4   3      970.84      887.53       97.84 o   0.8412E-04
  12  -4   3       39.43       18.29       29.37 o   0.1097E-02
  13  -4   3     2653.01     2753.32      187.95 o   0.2204E-04
  14  -4   3     1876.29     1921.97      158.77 o   0.3200E-04
 -14  -3   3      150.77      150.21       40.32 o   0.5192E-03
 -13  -3   3     1397.34     1365.58       70.43 o   0.1135E-03
 -12  -3   3      366.16      440.71       33.61 o   0.4829E-03
 -11  -3   3      447.74      475.40       35.04 o   0.4452E-03
 -10  -3   3     1649.52     1709.11       67.72 o   0.1039E-03
  -9  -3   3      872.75      879.45       44.89 o   0.2400E-03
  -8  -3   3      507.85      577.63       31.53 o   0.4376E-03
  -7  -3   3       24.69       21.37       10.94 o   0.6213E-02
  -6  -3   3     8962.76     8692.48      233.77 o   0.8124E-05
  -5  -3   3     8895.93     8656.20      228.42 o   0.8372E-05
  -4  -3   3     1341.46     1336.63       39.44 o   0.1900E-03
  -3  -3   3      868.87      845.38       35.69 o   0.2958E-03
  -2  -3   3     3942.36     3755.03      160.56 o   0.2334E-04
  -1  -3   3    18858.18    17642.21      415.01 o   0.2342E-05
   0  -3   3      941.03      940.99       24.57 o   0.3377E-03
   1  -3   3    27846.63    26785.20      625.53 o   0.1065E-05
   2  -3   3       29.96       31.85        6.61 o   0.9447E-02
   3  -3   3     2280.60     2110.13       71.75 o   0.7999E-04
   4  -3   3     6446.03     5747.85      169.59 o   0.1545E-04
   5  -3   3    12386.76    11340.92      305.97 o   0.4803E-05
   6  -3   3     1832.32     1754.94       66.99 o   0.9881E-04
   7  -3   3     1108.08     1049.77       49.56 o   0.1914E-03
   8  -3   3      148.95      179.19       33.48 o   0.6956E-03
   9  -3   3      114.99      138.71       31.50 o   0.8063E-03
  10  -3   3     2885.43     2821.42      174.61 o   0.2428E-04
  11  -3   3      343.40      406.92       56.87 o   0.2450E-03
  12  -3   3     1018.80      961.39      104.10 o   0.7504E-04
  13  -3   3     2801.15     2907.36      191.69 o   0.2101E-04
  14  -3   3       72.56       88.27       38.60 o   0.6092E-03
  15  -3   3       95.01       86.86       39.32 o   0.5806E-03
 -14  -2   3     1098.22     1138.57       78.36 o   0.1094E-03
 -13  -2   3      258.96      286.47       36.03 o   0.5352E-03
 -12  -2   3     1069.77     1088.83       58.30 o   0.1593E-03
 -11  -2   3      225.57      236.53       26.28 o   0.8357E-03
 -10  -2   3      219.86      229.91       23.28 o   0.9958E-03
  -9  -2   3      963.36     1024.32       47.22 o   0.2080E-03
  -8  -2   3       38.89       53.26       10.35 o   0.4899E-02
  -7  -2   3     1973.65     1960.07       78.02 o   0.8019E-04
  -6  -2   3     4319.25     4159.89      128.96 o   0.2728E-04
  -5  -2   3       70.18       23.81       13.68 o   0.3826E-02
  -4  -2   3       23.61       18.29        5.79 o   0.1424E-01
  -3  -2   3      949.95      931.22       38.91 o   0.2591E-03
  -2  -2   3     2534.77     2556.38       72.00 o   0.7003E-04
  -1  -2   3     4476.48     4794.63      117.87 o   0.2663E-04
   0  -2   3     2487.40     2453.14       57.43 o   0.8314E-04
   1  -2   3       95.85      124.69        9.48 o   0.3150E-02
   2  -2   3     1082.60     1124.08       57.32 o   0.1617E-03
   3  -2   3    15877.76    14909.23      372.79 o   0.3079E-05
   4  -2   3      804.23      760.44       35.07 o   0.3176E-03
   5  -2   3     6398.59     6060.56      167.76 o   0.1529E-04
   6  -2   3     1294.27     1351.90       50.56 o   0.1592E-03
   7  -2   3      307.78      305.75       23.64 o   0.8272E-03
   8  -2   3     1039.21      979.29       49.42 o   0.2009E-03
   9  -2   3     3790.56     3868.51      123.80 o   0.3080E-04
  10  -2   3      144.47       82.66       37.17 o   0.6300E-03
  11  -2   3       99.20      145.67       37.81 o   0.6028E-03
  12  -2   3       12.29       10.27       16.65 o   0.3300E-02
  13  -2   3      655.38      659.93       86.00 o   0.1119E-03
  14  -2   3      -49.09        3.95       36.99 o   0.7117E-03
  15  -2   3       -1.64        0.06       27.74 o   0.1825E-04
 -15  -1   3       68.11      100.56       24.76 o   0.1268E-02
 -14  -1   3     1813.47     1906.00      104.07 o   0.6018E-04
 -13  -1   3      352.31      439.14       43.45 o   0.3572E-03
 -12  -1   3      201.63      190.96       32.54 o   0.6903E-03
 -11  -1   3     1098.21     1130.52       47.03 o   0.1920E-03
 -10  -1   3      261.78      294.54       21.05 o   0.9524E-03
  -9  -1   3        0.76       10.81        5.53 o   0.2656E-03
  -8  -1   3       85.08      115.73       13.66 o   0.2566E-02
  -7  -1   3       63.06      105.96       13.45 o   0.2762E-02
  -6  -1   3     5252.74     5169.67      149.75 o   0.1986E-04
  -5  -1   3     2415.18     2492.71       80.19 o   0.6600E-04
  -4  -1   3      455.15      425.84       19.03 o   0.7849E-03
  -3  -1   3    28777.40    28072.96      531.70 o   0.1138E-05
  -2  -1   3     2343.17     2320.50       67.52 o   0.8006E-04
  -1  -1   3     6162.57     6114.15      216.18 o   0.1198E-04
   0  -1   3       27.50       26.55        6.45 o   0.1057E-01
   1  -1   3     1058.71      999.32       35.84 o   0.2534E-03
   2  -1   3     4017.77     3840.07      152.73 o   0.2454E-04
   3  -1   3     6824.64     6513.94      134.26 o   0.1662E-04
   4  -1   3      603.59      576.64       47.63 o   0.2770E-03
   5  -1   3     3443.10     3518.24       98.75 o   0.4045E-04
   6  -1   3    24384.02    23348.16      566.14 o   0.1344E-05
   7  -1   3      939.07      992.56       76.73 o   0.1198E-03
   8  -1   3      258.99      220.98       41.28 o   0.4601E-03
   9  -1   3     4369.45     4430.91      217.80 o   0.1454E-04
  10  -1   3      167.28      146.34       37.46 o   0.5838E-03
  11  -1   3      312.83      263.14       54.35 o   0.2818E-03
  12  -1   3       28.39       44.91       23.07 o   0.1634E-02
  13  -1   3     1318.34     1483.35      122.03 o   0.5295E-04
  14  -1   3      347.85      302.36       66.44 o   0.1960E-03
  15  -1   3      255.88      247.54       60.34 o   0.2404E-03
 -16   0   3      -22.49        1.32       32.45 o   0.9363E-03
 -15   0   3      253.51      232.79       41.70 o   0.4472E-03
 -14   0   3      223.59      184.75       38.49 o   0.5327E-03
 -13   0   3     1964.05     1934.81      105.34 o   0.5803E-04
 -12   0   3      441.86      418.56       45.28 o   0.3371E-03
 -11   0   3     1832.08     1877.77       71.86 o   0.9208E-04
 -10   0   3     2683.51     2695.06       76.53 o   0.6391E-04
  -9   0   3      107.50      125.77       12.95 o   0.2490E-02
  -8   0   3       52.87       64.49        9.82 o   0.4645E-02
  -7   0   3    13535.14    13635.54      340.36 o   0.3757E-05
  -6   0   3      588.98      674.19       36.11 o   0.3526E-03
  -5   0   3      789.28      883.63       29.71 o   0.3354E-03
  -4   0   3     8183.02     8206.24      162.81 o   0.1138E-04
  -3   0   3      246.20      212.94       11.77 o   0.1680E-02
  -2   0   3    12290.57    11403.99      201.51 o   0.6473E-05
  -1   0   3      923.05      948.43       31.81 o   0.2935E-03
   0   0   3     6285.20        0.00      212.44 l   0.0000E+00
   1   0   3       21.31       27.03        6.98 o   0.1053E-01
   2   0   3     2758.73     2651.24      111.33 o   0.4504E-04
   3   0   3      221.82      199.83       24.77 o   0.9638E-03
   4   0   3     4767.53     4922.41      125.81 o   0.2445E-04
   5   0   3    17124.10    16641.39      405.46 o   0.2576E-05
   6   0   3    13391.02    13595.18      477.80 o   0.2648E-05
   7   0   3        7.76       13.19       17.03 o   0.2162E-02
   8   0   3     8664.97     9176.54      348.64 o   0.5155E-05
   9   0   3     1816.24     2023.72      122.68 o   0.4703E-04
  10   0   3    10027.48    10116.21      409.55 o   0.3911E-05
  11   0   3      484.89      557.56       64.86 o   0.1850E-03
  12   0   3      354.41      392.82       57.96 o   0.2402E-03
  13   0   3       24.35        3.37       29.30 o   0.1137E-02
  14   0   3      -15.73        8.77       28.92 o   0.1166E-02
  15   0   3      112.12       58.77       43.48 o   0.4873E-03
 -16   1   3       68.85       28.01       36.43 o   0.7103E-03
 -15   1   3      762.82      938.54       69.45 o   0.1421E-03
 -14   1   3     2384.56     2357.38      123.37 o   0.4267E-04
 -13   1   3      211.66      166.29       34.75 o   0.6301E-03
 -12   1   3     1187.82     1289.00       76.97 o   0.1066E-03
 -11   1   3      520.20      525.03       35.33 o   0.4079E-03
 -10   1   3       39.91       30.62       16.61 o   0.2966E-02
  -9   1   3    12575.10    12366.75      328.00 o   0.4259E-05
  -8   1   3      554.09      457.73       30.82 o   0.4901E-03
  -7   1   3      350.30      320.30       19.11 o   0.9685E-03
  -6   1   3     1408.74     1613.22       40.19 o   0.1662E-03
  -5   1   3     2848.33     2664.61       62.31 o   0.7149E-04
  -4   1   3    13827.30    13594.83      267.87 o   0.4494E-05
  -3   1   3    11900.56    12105.33      236.75 o   0.5702E-05
  -2   1   3      161.01      182.71        8.20 o   0.2410E-02
  -1   1   3    18546.49        0.00      295.87 l   0.0000E+00
   0   1   3       27.91        0.00        3.56 l   0.0000E+00
   1   1   3    41205.16        0.00      910.28 l   0.0000E+00
   2   1   3      288.81      257.92       10.47 o   0.1475E-02
   3   1   3    16920.21    17563.32      387.48 o   0.2610E-05
   4   1   3     3292.12     3625.85       94.94 o   0.4185E-04
   5   1   3     1120.80     1215.06       72.48 o   0.1198E-03
   6   1   3     1312.54     1337.23       84.05 o   0.9281E-04
   7   1   3     3309.11     3348.73      162.46 o   0.2483E-04
   8   1   3     6473.16     6523.13      134.44 o   0.1688E-04
   9   1   3    13001.28    13424.20      324.10 o   0.4007E-05
  10   1   3      938.21     1062.67       87.27 o   0.9756E-04
  11   1   3     2120.53     2222.61      145.10 o   0.3512E-04
  12   1   3      623.01      731.98       77.46 o   0.1314E-03
  13   1   3      -28.69        5.94       30.55 o   0.1043E-02
  14   1   3      967.25     1085.31      105.67 o   0.7272E-04
  15   1   3       69.07       95.85       32.57 o   0.8132E-03
  16   1   3      104.04       72.40       39.50 o   0.5784E-03
 -15   2   3      677.43      675.64       64.37 o   0.1732E-03
 -14   2   3      115.59      119.17       28.27 o   0.9615E-03
 -13   2   3     3068.15     3135.90      139.49 o   0.3163E-04
 -12   2   3       48.40       67.54       28.11 o   0.1109E-02
 -11   2   3      110.45      122.29       20.42 o   0.1534E-02
 -10   2   3     8508.87     8370.24      242.80 o   0.8212E-05
  -9   2   3     8029.06     8022.35      226.45 o   0.9087E-05
  -8   2   3       -0.49        2.33        5.28 o   0.3213E-03
  -7   2   3      483.52      424.78       26.68 o   0.5997E-03
  -6   2   3     2662.07     2719.50       72.99 o   0.6564E-04
  -5   2   3    11426.61    11335.15      198.31 o   0.6775E-05
  -4   2   3     9459.65     9151.14      163.86 o   0.9844E-05
  -3   2   3      500.53      485.64       16.99 o   0.7006E-03
  -2   2   3     4342.78     4457.21       87.96 o   0.3426E-04
  -1   2   3     1065.62      967.86       34.94 o   0.2696E-03
   0   2   3     4851.28        0.00      171.83 l   0.0000E+00
   1   2   3     3437.46     3162.50       89.38 o   0.4720E-04
   2   2   3     3752.97     3685.41       68.40 o   0.4747E-04
   3   2   3      294.71      276.20       11.74 o   0.1446E-02
   4   2   3      995.75      907.00       37.88 o   0.2688E-03
   5   2   3      131.47      139.89       13.30 o   0.2243E-02
   6   2   3     5725.30     5550.38      153.19 o   0.1811E-04
   7   2   3      315.21      260.52       22.64 o   0.9342E-03
   8   2   3      151.38      115.41       17.49 o   0.1797E-02
   9   2   3     1287.58     1282.54       56.86 o   0.1491E-03
  10   2   3     1194.53     1183.63       98.68 o   0.7746E-04
  11   2   3     1688.54     1814.98      125.53 o   0.4722E-04
  12   2   3      189.86      187.66       42.34 o   0.4597E-03
  13   2   3      259.46      303.31       54.34 o   0.2797E-03
  14   2   3      829.99      908.33       96.45 o   0.8684E-04
  15   2   3       -0.72        2.75       15.52 o   0.4306E-05
  16   2   3       45.65        1.39       33.23 o   0.8809E-03
 -15   3   3       32.53        5.03       23.51 o   0.1729E-02
 -14   3   3      530.00      504.17       79.76 o   0.1337E-03
 -13   3   3     1742.55     1617.13      141.52 o   0.4001E-04
 -12   3   3        8.38        2.47       22.37 o   0.1118E-02
 -11   3   3     1491.12     1420.97       76.27 o   0.1010E-03
 -10   3   3      792.58      793.66       50.23 o   0.2245E-03
  -9   3   3     5243.33     5317.44      133.52 o   0.2134E-04
  -8   3   3        2.93       12.87        7.42 o   0.4814E-02
  -7   3   3       93.09      116.49       12.74 o   0.2630E-02
  -6   3   3     2974.81     3012.47       80.76 o   0.5400E-04
  -5   3   3      182.31      212.43       19.45 o   0.1266E-02
  -4   3   3     3914.12     3953.88       90.72 o   0.3858E-04
  -3   3   3    13856.29    12838.88      267.13 o   0.4677E-05
  -2   3   3    16496.05    16090.56      542.64 o   0.1991E-05
  -1   3   3    29730.08    29821.84      948.33 o   0.6447E-06
   0   3   3     3048.34     2943.65       55.82 o   0.6789E-04
   1   3   3    29613.68    28451.31      469.16 o   0.1197E-05
   2   3   3    48219.69    47722.09      756.97 o   0.4526E-06
   3   3   3    32106.92    30664.08      459.01 o   0.1086E-05
   4   3   3       13.28        8.72        4.76 o   0.2371E-01
   5   3   3    12438.47    12654.24      249.32 o   0.5209E-05
   6   3   3     9201.28     8410.82      232.47 o   0.8201E-05
   7   3   3      855.72      855.49       41.68 o   0.2571E-03
   8   3   3       10.30        2.03        8.67 o   0.1198E-01
   9   3   3       78.16       31.47       27.85 o   0.1155E-02
  10   3   3     1147.86     1079.24       95.28 o   0.8323E-04
  11   3   3      700.36      657.17       75.16 o   0.1389E-03
  12   3   3      369.35      357.35       58.09 o   0.2404E-03
  13   3   3      -12.03       23.98       26.52 o   0.9251E-03
  14   3   3      354.22      363.40       60.66 o   0.2244E-03
  15   3   3      242.09      236.67       39.46 o   0.4840E-03
  16   3   3      380.24      308.96       70.99 o   0.1743E-03
 -15   4   3      -17.83        3.28       34.22 o   0.8437E-03
 -14   4   3     3326.11     3203.23      216.56 o   0.1667E-04
 -13   4   3       26.29       77.62       28.76 o   0.1074E-02
 -12   4   3      331.84      322.29       61.18 o   0.2240E-03
 -11   4   3      429.46      376.13       40.03 o   0.4082E-03
 -10   4   3       50.24       44.15       17.32 o   0.2524E-02
  -9   4   3      258.75      236.58       22.42 o   0.9920E-03
  -8   4   3       23.25       34.14       10.12 o   0.6324E-02
  -7   4   3     2503.07     2569.55       75.65 o   0.6718E-04
  -6   4   3      478.60      487.19       27.54 o   0.5497E-03
  -5   4   3     9757.61     9511.67      250.48 o   0.7079E-05
  -4   4   3      536.76      662.83       24.70 o   0.4820E-03
  -3   4   3      124.96       98.85       14.84 o   0.2314E-02
  -2   4   3     5090.45     4991.80      193.77 o   0.1556E-04
  -1   4   3       47.97       45.21        8.50 o   0.6296E-02
   0   4   3      231.58      226.20       11.23 o   0.1701E-02
   1   4   3     1241.64     1204.65       34.23 o   0.2233E-03
   2   4   3      953.20      904.11       25.70 o   0.3427E-03
   3   4   3      295.03      286.06       16.29 o   0.1152E-02
   4   4   3     1970.72     2037.76       54.44 o   0.1053E-03
   5   4   3      472.71      697.87       31.73 o   0.4045E-03
   6   4   3     5514.61     5435.00      160.92 o   0.1782E-04
   7   4   3      793.48      857.61       47.46 o   0.2316E-03
   8   4   3      337.38      333.94       33.31 o   0.5449E-03
   9   4   3     1642.20     1778.52      109.13 o   0.5769E-04
  10   4   3     1500.45     1459.61      110.18 o   0.6087E-04
  11   4   3       35.37       55.60       22.30 o   0.1691E-02
  12   4   3      982.90      955.66       95.71 o   0.8636E-04
  13   4   3     4557.05     4406.20      175.85 o   0.1901E-04
  14   4   3      253.74      204.58       39.17 o   0.5036E-03
  15   4   3       -3.86        4.53       18.67 o   0.4895E-03
  16   4   3       91.27       96.01       39.81 o   0.5675E-03
 -15   5   3      301.83      286.94       63.86 o   0.2125E-03
 -14   5   3      660.73      661.57       91.50 o   0.1011E-03
 -13   5   3      873.40      841.34       99.83 o   0.8219E-04
 -12   5   3       69.39       93.96       32.78 o   0.8049E-03
 -11   5   3       36.01       41.67       25.50 o   0.1368E-02
 -10   5   3     2095.87     2020.11       76.97 o   0.8027E-04
  -9   5   3      829.94      879.70       43.19 o   0.2509E-03
  -8   5   3      370.00      388.67       26.41 o   0.6712E-03
  -7   5   3      206.68      221.84       19.89 o   0.1179E-02
  -6   5   3    13183.87    13199.20      272.99 o   0.4627E-05
  -5   5   3     3260.89     3391.18      106.83 o   0.3939E-04
  -4   5   3      392.60      399.40       28.07 o   0.6047E-03
  -3   5   3      317.12      283.26       24.38 o   0.8259E-03
  -2   5   3     3113.60     3144.19       88.45 o   0.4952E-04
  -1   5   3      731.17      770.19       31.13 o   0.3578E-03
   0   5   3     6298.06     5959.91      109.26 o   0.2085E-04
   1   5   3     4165.94     4081.65       68.19 o   0.4200E-04
   2   5   3     3560.85     3518.61      101.84 o   0.3908E-04
   3   5   3     5990.64     6139.15      110.05 o   0.2064E-04
   4   5   3     1408.17     1451.79       38.28 o   0.1813E-03
   5   5   3        7.57        0.79        8.11 o   0.1395E-01
   6   5   3     2256.53     2450.76       68.57 o   0.7708E-04
   7   5   3      364.67      372.06       25.40 o   0.7010E-03
   8   5   3      239.88      294.10       22.43 o   0.9078E-03
   9   5   3       -3.93        4.64        9.79 o   0.6443E-02
  10   5   3      408.24      371.80       40.54 o   0.4097E-03
  11   5   3      347.66      351.52       37.65 o   0.4553E-03
  12   5   3     8248.70     7999.45      258.06 o   0.7970E-05
  13   5   3      303.34      253.37       39.19 o   0.4802E-03
  14   5   3     1226.93     1242.10       83.83 o   0.9555E-04
  15   5   3       28.03       11.05       21.03 o   0.2109E-02
 -14   6   3      134.75       90.64       43.16 o   0.4818E-03
 -13   6   3       -1.03       33.43       25.97 o   0.9360E-05
 -12   6   3      774.92      785.92       90.76 o   0.9929E-04
 -11   6   3      117.64      121.38       39.61 o   0.5581E-03
 -10   6   3       15.43       18.89       10.70 o   0.6722E-02
  -9   6   3       38.16       25.14       10.17 o   0.6303E-02
  -8   6   3      264.21      248.84       23.55 o   0.9304E-03
  -7   6   3    21667.05    21638.26      432.66 o   0.1836E-05
  -6   6   3       21.69       11.22        7.61 o   0.1158E-01
  -5   6   3    17188.29    17200.37      420.42 o   0.2448E-05
  -4   6   3      168.67      207.35       19.17 o   0.1267E-02
  -3   6   3     3724.57     4220.82      161.38 o   0.2237E-04
  -2   6   3      342.43      346.46       21.94 o   0.8284E-03
  -1   6   3     2870.10     2789.48       67.92 o   0.6577E-04
   0   6   3     1767.79     1610.71       36.86 o   0.1608E-03
   1   6   3     3817.43     3984.69       86.15 o   0.3999E-04
   2   6   3      611.89      670.66       24.83 o   0.4660E-03
   3   6   3    10498.81    10230.34      262.48 o   0.6251E-05
   4   6   3      110.67       85.20        9.99 o   0.3564E-02
   5   6   3      107.91       89.35       15.04 o   0.2445E-02
   6   6   3       20.04        4.20        7.94 o   0.1239E-01
   7   6   3     1346.51     1284.17       53.22 o   0.1556E-03
   8   6   3     1781.09     1780.16       65.99 o   0.1005E-03
   9   6   3     1702.93     1763.11       67.19 o   0.1011E-03
  10   6   3       86.30       72.77       17.03 o   0.2315E-02
  11   6   3      654.61      687.10       52.34 o   0.2302E-03
  12   6   3       29.54       10.43       19.10 o   0.2536E-02
  13   6   3     2289.04     2265.07      113.50 o   0.4879E-04
  14   6   3      611.99      677.95       58.51 o   0.2050E-03
  15   6   3      -39.39        7.46       40.98 o   0.5837E-03
 -14   7   3      236.26      263.58       60.13 o   0.2411E-03
 -13   7   3      104.93       53.35       41.82 o   0.5309E-03
 -12   7   3      231.56      176.89       50.53 o   0.3379E-03
 -11   7   3      266.63      275.98       35.73 o   0.5438E-03
 -10   7   3     1973.96     2040.76       76.97 o   0.8028E-04
  -9   7   3      266.70      266.81       25.68 o   0.8314E-03
  -8   7   3     4708.13     4656.92      128.86 o   0.2514E-04
  -7   7   3      147.00      161.11       17.70 o   0.1582E-02
  -6   7   3    10255.56    10606.83      226.03 o   0.6874E-05
  -5   7   3       50.49       26.48       12.92 o   0.4313E-02
  -4   7   3     1184.93     1046.94       56.65 o   0.1640E-03
  -3   7   3     2945.63     2668.66       92.24 o   0.5353E-04
  -2   7   3     1061.88     1214.14       46.10 o   0.1902E-03
  -1   7   3     6611.76     6564.84      122.67 o   0.1760E-04
   0   7   3      872.75      775.34       27.79 o   0.3684E-03
   1   7   3     1629.32     1685.17       62.00 o   0.1122E-03
   2   7   3    11262.07    11706.36      193.75 o   0.6703E-05
   3   7   3     1384.01     1379.08       58.70 o   0.1355E-03
   4   7   3     4293.65     4101.35      104.40 o   0.3328E-04
   5   7   3      680.20      632.78       31.32 o   0.4088E-03
   6   7   3     5847.06     5907.25      138.76 o   0.1869E-04
   7   7   3       46.51       26.32        9.33 o   0.6645E-02
   8   7   3     1632.93     1671.99       62.60 o   0.1130E-03
   9   7   3     2724.56     2876.63       90.59 o   0.5312E-04
  10   7   3     2576.23     2687.35       91.04 o   0.5512E-04
  11   7   3     1060.09     1092.87       56.42 o   0.1661E-03
  12   7   3        9.44       27.94       11.86 o   0.5575E-02
  13   7   3      855.11      892.77       64.65 o   0.1579E-03
  14   7   3       42.46       39.46       31.79 o   0.9217E-03
  15   7   3       22.06       57.51       22.03 o   0.1758E-02
 -14   8   3        8.20       13.32       31.42 o   0.2747E-03
 -13   8   3     1054.73      947.77      112.94 o   0.6548E-04
 -12   8   3       38.39       53.61       20.11 o   0.2010E-02
 -11   8   3     1153.91     1147.98       77.59 o   0.1106E-03
 -10   8   3     1116.46     1037.69       56.84 o   0.1682E-03
  -9   8   3     2893.94     3056.01       96.83 o   0.4732E-04
  -8   8   3        5.53        1.86       11.03 o   0.7868E-02
  -7   8   3      305.58      302.66       26.26 o   0.7634E-03
  -6   8   3       48.22       13.01       11.59 o   0.5592E-02
  -5   8   3     2862.01     2859.33      104.99 o   0.4554E-04
  -4   8   3       13.57       20.57        7.55 o   0.1055E-01
  -3   8   3     2099.38     2122.30       76.27 o   0.7813E-04
  -2   8   3      197.99      174.71       19.10 o   0.1343E-02
  -1   8   3     1470.23     1547.10       49.20 o   0.1470E-03
   0   8   3       19.79       20.99        5.77 o   0.1416E-01
   1   8   3    10993.99    11101.88      228.90 o   0.6457E-05
   2   8   3       40.50       35.16        7.75 o   0.7771E-02
   3   8   3     9565.59    10317.50      251.75 o   0.6642E-05
   4   8   3      454.89      452.74       25.78 o   0.5985E-03
   5   8   3       33.53       32.32       11.30 o   0.5144E-02
   6   8   3      262.13      277.15       20.93 o   0.9942E-03
   7   8   3       65.90       50.19       12.93 o   0.3708E-02
   8   8   3     3855.40     3820.08      110.35 o   0.3429E-04
   9   8   3     1472.03     1322.72       62.59 o   0.1289E-03
  10   8   3     2096.30     2062.55       80.75 o   0.7423E-04
  11   8   3     1205.25     1223.11       61.45 o   0.1408E-03
  12   8   3     1298.12     1302.35       84.41 o   0.9343E-04
  13   8   3      153.96      177.35       43.53 o   0.4476E-03
  14   8   3      201.02      195.03       49.49 o   0.3515E-03
 -13   9   3     1870.41     1792.65      159.10 o   0.3233E-04
 -12   9   3       83.39       58.42       27.57 o   0.1112E-02
 -11   9   3      222.89      232.05       34.98 o   0.5893E-03
 -10   9   3     4460.35     4317.69      135.00 o   0.2533E-04
  -9   9   3       63.42       47.49       15.52 o   0.2899E-02
  -8   9   3      115.07       96.15       18.52 o   0.1839E-02
  -7   9   3     1154.27     1290.17       54.53 o   0.1553E-03
  -6   9   3      684.48      725.75       39.17 o   0.3115E-03
  -5   9   3     1940.93     1953.02       84.07 o   0.7522E-04
  -4   9   3      316.43      318.84       26.81 o   0.7167E-03
  -3   9   3      869.52      860.77       45.54 o   0.2378E-03
  -2   9   3     3232.52     3339.20      106.12 o   0.4033E-04
  -1   9   3      528.09      485.21       28.40 o   0.5329E-03
   0   9   3     2796.10     2792.98       79.28 o   0.5947E-04
   1   9   3     3271.55     3331.27       89.93 o   0.4586E-04
   2   9   3    13189.53    12991.93      234.50 o   0.5152E-05
   3   9   3      268.56      252.35       20.19 o   0.1078E-02
   4   9   3      446.46      511.25       26.61 o   0.5508E-03
   5   9   3      286.43      273.43       26.45 o   0.7772E-03
   6   9   3      231.23      216.87       24.67 o   0.9451E-03
   7   9   3       44.49       41.12       12.63 o   0.4225E-02
   8   9   3     3228.61     3246.17       98.36 o   0.4386E-04
   9   9   3     3550.86     3493.07      108.94 o   0.3744E-04
  10   9   3       18.64       11.86       11.19 o   0.6498E-02
  11   9   3      163.62      137.17       30.94 o   0.8076E-03
  12   9   3       23.68        7.30       15.62 o   0.3748E-02
  13   9   3       40.44       10.26       21.31 o   0.2005E-02
  14   9   3       56.65       44.38       37.37 o   0.6747E-03
 -13  10   3       64.93        3.25       41.29 o   0.5709E-03
 -12  10   3      -14.28        4.48       16.11 o   0.3648E-02
 -11  10   3      716.59      659.81       63.18 o   0.1770E-03
 -10  10   3      528.89      525.26       40.26 o   0.3576E-03
  -9  10   3      984.28      982.56       54.15 o   0.1854E-03
  -8  10   3      408.86      440.42       33.28 o   0.4853E-03
  -7  10   3       28.16       35.38       12.01 o   0.4714E-02
  -6  10   3       90.20       83.01       15.94 o   0.2393E-02
  -5  10   3      331.43      297.05       28.63 o   0.6830E-03
  -4  10   3      307.82      352.32       27.37 o   0.6688E-03
  -3  10   3      719.02      722.38       43.05 o   0.2794E-03
  -2  10   3     1126.50     1240.85       44.93 o   0.1877E-03
  -1  10   3      316.44      398.52       22.94 o   0.7376E-03
   0  10   3     2746.68     2549.90       81.27 o   0.6246E-04
   1  10   3     2042.93     2246.31       67.97 o   0.8375E-04
   2  10   3      516.79      562.09       25.89 o   0.5448E-03
   3  10   3     2258.82     2318.57       63.24 o   0.8521E-04
   4  10   3      239.94      238.92       18.95 o   0.1168E-02
   5  10   3      994.88      850.18       52.22 o   0.2017E-03
   6  10   3       64.05       47.86       14.11 o   0.3296E-02
   7  10   3      307.51      278.22       30.12 o   0.6600E-03
   8  10   3      979.39      981.95       58.89 o   0.1681E-03
   9  10   3      270.68      178.92       52.51 o   0.3142E-03
  10  10   3     2729.50     2638.57      182.37 o   0.2320E-04
  11  10   3      369.02      368.83       67.83 o   0.1860E-03
  12  10   3      102.37       72.92       27.59 o   0.1081E-02
  13  10   3      390.27      428.26       48.51 o   0.3084E-03
  14  10   3      139.53       75.54       41.41 o   0.5232E-03
 -12  11   3       -5.03       14.65       18.88 o   0.7858E-03
 -11  11   3      429.95      486.51       50.02 o   0.2834E-03
 -10  11   3       -9.00        2.35       15.50 o   0.4016E-02
  -9  11   3     3456.92     3463.34      116.64 o   0.3560E-04
  -8  11   3       24.73       50.60       12.35 o   0.4303E-02
  -7  11   3      462.79      541.08       35.47 o   0.4205E-03
  -6  11   3       99.46       92.10       15.90 o   0.2264E-02
  -5  11   3       19.15       14.54       11.45 o   0.6176E-02
  -4  11   3      131.13      151.87       18.75 o   0.1524E-02
  -3  11   3     2966.04     2862.52      107.56 o   0.4469E-04
  -2  11   3     2789.40     2687.88       83.70 o   0.5804E-04
  -1  11   3      227.71      226.29       20.75 o   0.1124E-02
   0  11   3     7041.85     6898.92      167.24 o   0.1366E-04
   1  11   3     1113.79     1179.15       49.36 o   0.1805E-03
   2  11   3     2129.16     2106.27       73.80 o   0.8091E-04
   3  11   3      195.17      156.39       17.42 o   0.1554E-02
   4  11   3     1882.22     1778.65       61.73 o   0.1057E-03
   5  11   3     1843.40     1848.24       63.63 o   0.1024E-03
   6  11   3     2756.90     2683.83      103.73 o   0.4770E-04
   7  11   3      770.93      816.94       80.93 o   0.1180E-03
   8  11   3       68.99       30.66       29.58 o   0.1043E-02
   9  11   3     1184.48     1157.70      109.50 o   0.6636E-04
  10  11   3       70.80       54.32       30.95 o   0.9323E-03
  11  11   3      564.50      503.57       83.19 o   0.1233E-03
  12  11   3      -23.90       13.95       36.34 o   0.7385E-03
 -12  12   3      304.01      233.49       46.56 o   0.3707E-03
 -11  12   3      115.38      105.21       27.68 o   0.1017E-02
 -10  12   3      366.82      371.79       46.08 o   0.3409E-03
  -9  12   3       24.54       31.08       14.73 o   0.3667E-02
  -8  12   3      219.50      217.73       25.79 o   0.9009E-03
  -7  12   3       97.02       77.83       16.71 o   0.2223E-02
  -6  12   3      212.58      140.82       22.94 o   0.1192E-02
  -5  12   3      834.87      875.10       53.01 o   0.2024E-03
  -4  12   3      326.12      317.62       31.95 o   0.5956E-03
  -3  12   3     2463.39     2430.22       98.20 o   0.5498E-04
  -2  12   3     1571.21     1530.37       60.09 o   0.1229E-03
  -1  12   3      323.53      334.59       25.29 o   0.7360E-03
   0  12   3       85.18       87.88       13.71 o   0.2774E-02
   1  12   3     1578.18     1601.18       62.97 o   0.1145E-03
   2  12   3     3392.92     3396.01      103.64 o   0.4040E-04
   3  12   3       17.63        1.27        8.68 o   0.1138E-01
   4  12   3     1936.48     1829.62       58.79 o   0.1091E-03
   5  12   3      717.96      766.04       37.11 o   0.3143E-03
   6  12   3     9694.62     9414.68      275.33 o   0.6466E-05
   7  12   3      785.00      835.45       84.01 o   0.1105E-03
   8  12   3       10.33        3.94       20.98 o   0.2167E-02
   9  12   3      798.32      830.07       91.52 o   0.9644E-04
  10  12   3       21.14        8.00       24.24 o   0.1637E-02
  11  12   3      191.93      154.11       54.43 o   0.3040E-03
  12  12   3      102.02      147.73       42.76 o   0.4755E-03
 -11  13   3       48.20       34.51       25.64 o   0.1358E-02
 -10  13   3       -6.27        2.87       25.36 o   0.3796E-03
  -9  13   3      170.05       93.38       31.83 o   0.7970E-03
  -8  13   3       68.06       72.70       18.40 o   0.2104E-02
  -7  13   3      693.66      841.06       57.42 o   0.1928E-03
  -6  13   3     1099.69      975.49       55.14 o   0.1797E-03
  -5  13   3     2648.27     2384.71      105.73 o   0.5059E-04
  -4  13   3       34.23       23.30       14.27 o   0.3882E-02
  -3  13   3      129.65      110.61       22.84 o   0.1339E-02
  -2  13   3     4263.57     4417.18      154.29 o   0.2230E-04
  -1  13   3      477.65      537.30       32.07 o   0.4508E-03
   0  13   3       15.43       20.52        9.71 o   0.7792E-02
   1  13   3       17.20        3.34       11.86 o   0.6415E-02
   2  13   3      208.32      195.46       23.39 o   0.1070E-02
   3  13   3      299.02      301.19       34.29 o   0.5486E-03
   4  13   3       25.68        8.34       11.75 o   0.5911E-02
   5  13   3     1529.04     1462.15       76.73 o   0.9862E-04
   6  13   3     1874.02     1850.06       89.70 o   0.7223E-04
   7  13   3     1084.00     1101.23       68.05 o   0.1331E-03
   8  13   3      155.42      186.97       26.31 o   0.9633E-03
   9  13   3      121.63      121.05       42.36 o   0.4907E-03
  10  13   3     1899.32     1803.40      156.66 o   0.3311E-04
  11  13   3       39.63        2.14       39.67 o   0.6242E-03
 -10  14   3      352.43      278.93       69.65 o   0.1819E-03
  -9  14   3      297.21      261.75       41.61 o   0.4337E-03
  -8  14   3       24.09       80.40       12.85 o   0.3713E-02
  -7  14   3       31.20        6.18       17.21 o   0.3095E-02
  -6  14   3     3846.02     3722.97      156.41 o   0.2442E-04
  -5  14   3      415.10      442.17       34.09 o   0.4699E-03
  -4  14   3     4534.05     4430.63      158.09 o   0.2118E-04
  -3  14   3     3055.36     2811.21      120.94 o   0.3857E-04
  -2  14   3      354.01      322.38       29.74 o   0.6341E-03
  -1  14   3       98.52       84.52       16.42 o   0.2296E-02
   0  14   3     1408.62     1433.76       62.59 o   0.1249E-03
   1  14   3     1881.06     1877.50       75.14 o   0.8715E-04
   2  14   3      583.44      573.56       40.03 o   0.3403E-03
   3  14   3      725.95      694.98       55.34 o   0.2111E-03
   4  14   3      180.20      145.44       28.25 o   0.8987E-03
   5  14   3      186.84      181.80       23.51 o   0.1072E-02
   6  14   3     3546.32     3440.85      149.84 o   0.2682E-04
   7  14   3     1396.28     1448.19      121.84 o   0.5291E-04
   8  14   3        2.52        3.95       22.20 o   0.1049E-03
   9  14   3      800.90      769.51       97.11 o   0.8849E-04
  10  14   3      265.63      151.45       59.75 o   0.2531E-03
  -9  15   3       42.32        4.52       31.96 o   0.9492E-03
  -8  15   3      585.03      617.19       58.18 o   0.2091E-03
  -7  15   3      278.63      332.08       38.62 o   0.4637E-03
  -6  15   3      157.48      193.81       28.72 o   0.8440E-03
  -5  15   3      192.65      209.15       32.70 o   0.6776E-03
  -4  15   3     1478.09     1647.03       89.05 o   0.7936E-04
  -3  15   3      384.80      382.22       40.21 o   0.4084E-03
  -2  15   3      159.04      168.80       20.90 o   0.1316E-02
  -1  15   3      855.66      775.06       48.93 o   0.2327E-03
   0  15   3     1397.67     1450.95       64.71 o   0.1236E-03
   1  15   3     1580.62     1563.14       70.73 o   0.1041E-03
   2  15   3      495.42      520.52       45.34 o   0.3117E-03
   3  15   3      408.92      382.76       41.83 o   0.3869E-03
   4  15   3       72.49       94.02       19.00 o   0.1858E-02
   5  15   3     1461.90     1452.13       88.32 o   0.8380E-04
   6  15   3      518.55      445.73       51.95 o   0.2690E-03
   7  15   3      150.47      145.74       31.79 o   0.7630E-03
   8  15   3      176.37      152.65       35.75 o   0.6230E-03
   9  15   3      162.83      140.19       47.52 o   0.3932E-03
  10  15   3       -4.47       15.06       21.13 o   0.3986E-03
  -8  16   3      465.60      493.19       54.72 o   0.2459E-03
  -7  16   3      226.45      215.07       36.64 o   0.5584E-03
  -6  16   3      199.31      215.87       34.02 o   0.6347E-03
  -5  16   3      129.85      173.22       27.91 o   0.9114E-03
  -4  16   3      271.78      304.82       37.26 o   0.5031E-03
  -3  16   3       70.26       91.81       20.70 o   0.1670E-02
  -2  16   3     1711.98     1517.65       73.75 o   0.9887E-04
  -1  16   3       22.98       19.90       13.52 o   0.4551E-02
   0  16   3      284.38      311.91       29.08 o   0.6825E-03
   1  16   3      651.61      634.23       54.45 o   0.2245E-03
   2  16   3      870.19      838.69       64.70 o   0.1603E-03
   3  16   3      682.39      625.37       57.90 o   0.2070E-03
   4  16   3       91.55       85.42       25.26 o   0.1223E-02
   5  16   3      401.34      410.56       46.30 o   0.3285E-03
   6  16   3        4.16        8.67       16.18 o   0.1000E-02
   7  16   3       52.10       12.40       24.73 o   0.1512E-02
   8  16   3     1527.62     1403.05      100.38 o   0.7021E-04
   9  16   3       41.29       97.81       29.76 o   0.9749E-03
  -8  17   3       18.47        1.09       26.59 o   0.1387E-02
  -7  17   3      253.73      334.21       41.09 o   0.4344E-03
  -6  17   3       23.39       12.83       22.76 o   0.1822E-02
  -5  17   3     1540.11     1471.59       97.85 o   0.7143E-04
  -4  17   3       55.38       50.18       22.47 o   0.1667E-02
  -3  17   3      172.89      162.16       32.06 o   0.7362E-03
  -2  17   3      391.13      365.49       68.19 o   0.1836E-03
  -1  17   3      -13.05       16.37       17.95 o   0.2860E-02
   0  17   3       -2.13        6.86       16.08 o   0.2701E-03
   1  17   3      497.84      462.13       49.58 o   0.2875E-03
   2  17   3       69.57       46.87       19.38 o   0.2097E-02
   3  17   3       57.62       45.90       20.47 o   0.1943E-02
   4  17   3      754.25      734.64       64.35 o   0.1693E-03
   5  17   3      469.90      463.44       52.06 o   0.2675E-03
   6  17   3      218.97      236.37       37.23 o   0.5378E-03
   7  17   3       32.70       46.46       17.95 o   0.2499E-02
   8  17   3      721.05      705.89       96.54 o   0.9090E-04
  -7  18   3      -17.97       12.67       22.85 o   0.1830E-02
  -6  18   3      797.83      784.23      100.91 o   0.8240E-04
  -5  18   3       49.21       20.92       23.29 o   0.1671E-02
  -4  18   3       13.60       15.54       24.20 o   0.1633E-02
  -3  18   3      448.12      488.45       52.92 o   0.2617E-03
  -2  18   3     1419.80     1232.69       93.97 o   0.8067E-04
  -1  18   3      317.15      338.70       56.45 o   0.2574E-03
   0  18   3      596.70      530.24       81.75 o   0.1267E-03
   1  18   3       99.31       94.17       24.99 o   0.1247E-02
   2  18   3     1185.34     1069.55       81.61 o   0.1043E-03
   3  18   3      980.74      959.38       74.77 o   0.1244E-03
   4  18   3       71.12       87.98       22.59 o   0.1489E-02
   5  18   3      220.92      218.03       34.67 o   0.6069E-03
   6  18   3     1370.35     1171.51      131.31 o   0.4847E-04
   7  18   3       33.00       23.00       22.49 o   0.1813E-02
  -5  19   3      732.37      764.37      100.02 o   0.8499E-04
  -4  19   3      300.52      391.99       63.83 o   0.2067E-03
  -3  19   3       29.91        3.12       24.98 o   0.1545E-02
  -2  19   3      420.43      387.00       74.19 o   0.1569E-03
  -1  19   3      364.93      362.58       65.21 o   0.1994E-03
   0  19   3      216.99      257.47       36.11 o   0.5578E-03
   1  19   3       19.84       15.33       21.47 o   0.2037E-02
   2  19   3     2246.29     1928.43      175.49 o   0.2670E-04
   3  19   3      436.86      386.14       51.77 o   0.2818E-03
   4  19   3      385.26      412.38       49.40 o   0.3016E-03
   5  19   3      203.97      146.43       53.82 o   0.3078E-03
   6  19   3      137.79      103.97       44.04 o   0.4637E-03
  -2  20   3        8.18       22.49       30.03 o   0.3266E-03
  -1  20   3      280.90      315.08       60.07 o   0.2361E-03
   0  20   3       56.75       80.15       30.79 o   0.9225E-03
   1  20   3      227.87      208.81       53.88 o   0.3009E-03
   2  20   3        6.38       16.46       25.42 o   0.3870E-03
  -2 -17   4        3.84       54.65       32.94 o   0.4993E-04
  -1 -17   4      227.78      175.62       55.56 o   0.2877E-03
   0 -17   4      232.40      235.58       57.36 o   0.2667E-03
   1 -17   4       95.17      111.02       37.83 o   0.6132E-03
   2 -17   4      246.74      194.73       57.21 o   0.2703E-03
   3 -17   4      151.15      181.97       54.28 o   0.3051E-03
   4 -17   4      680.15      743.02       96.19 o   0.9136E-04
   5 -17   4       68.80       88.60       33.47 o   0.7859E-03
   6 -17   4      396.84      413.73       72.88 o   0.1621E-03
  -4 -16   4      103.95      213.68       44.25 o   0.4355E-03
  -3 -16   4      249.23      391.33       57.65 o   0.2452E-03
  -2 -16   4       56.20       24.02       26.23 o   0.1323E-02
  -1 -16   4      310.30      261.28       63.02 o   0.2203E-03
   0 -16   4       76.95       46.97       40.23 o   0.5796E-03
   1 -16   4       -7.55        0.73       25.65 o   0.5260E-03
   2 -16   4      -33.63        6.49       31.05 o   0.1006E-02
   3 -16   4     1836.25     1649.39      152.14 o   0.3525E-04
   4 -16   4        3.52       14.19       22.46 o   0.1943E-03
   5 -16   4      313.70      208.67       63.23 o   0.2227E-03
   6 -16   4       49.59       34.69       36.34 o   0.7199E-03
   7 -16   4      116.01      106.12       37.68 o   0.6124E-03
  -8 -15   4      115.34      167.69       42.03 o   0.4885E-03
  -7 -15   4      645.02      606.44       87.80 o   0.1091E-03
  -6 -15   4      110.71      108.14       27.27 o   0.1047E-02
  -5 -15   4      822.47      580.59      102.98 o   0.8239E-04
  -4 -15   4      -13.44        4.35       24.73 o   0.1600E-02
  -3 -15   4       39.53        8.18       32.27 o   0.9261E-03
  -2 -15   4      816.11      883.39       98.76 o   0.8397E-04
  -1 -15   4      251.09      302.31       50.76 o   0.3179E-03
   0 -15   4      726.12      911.79       90.11 o   0.9871E-04
   1 -15   4       13.82       11.90       15.71 o   0.3730E-02
   2 -15   4     1023.89     1149.98      109.50 o   0.6742E-04
   3 -15   4     1503.13     1270.45      132.16 o   0.4719E-04
   4 -15   4     2938.76     2493.02      197.86 o   0.2049E-04
   5 -15   4      -26.61       13.20       30.64 o   0.1029E-02
   6 -15   4      265.50      219.50       59.32 o   0.2504E-03
   7 -15   4      255.50      274.95       60.97 o   0.2342E-03
   8 -15   4      926.81      963.30      110.48 o   0.6874E-04
   9 -15   4      476.33      364.84       80.92 o   0.1347E-03
  -9 -14   4      432.19      430.24       73.39 o   0.1589E-03
  -8 -14   4      296.83      225.87       59.29 o   0.2492E-03
  -7 -14   4      666.22      742.35       63.10 o   0.1762E-03
  -6 -14   4      186.06      165.89       34.51 o   0.6537E-03
  -5 -14   4      739.04      575.15       92.69 o   0.9953E-04
  -4 -14   4       88.05       59.33       34.28 o   0.7655E-03
  -3 -14   4      845.01      856.19       95.84 o   0.8888E-04
  -2 -14   4      246.88      215.12       50.66 o   0.3305E-03
  -1 -14   4     2928.23     2797.62      188.89 o   0.2144E-04
   0 -14   4      251.79      224.36       35.29 o   0.5839E-03
   1 -14   4      644.33      643.03       56.46 o   0.2146E-03
   2 -14   4      648.88      718.31       58.19 o   0.2005E-03
   3 -14   4      206.29      190.06       52.43 o   0.3176E-03
   4 -14   4      473.65      537.00       71.14 o   0.1608E-03
   5 -14   4      424.28      420.23       69.15 o   0.1769E-03
   6 -14   4      685.29      649.78       90.10 o   0.1036E-03
   7 -14   4      817.97      882.48      100.19 o   0.8232E-04
   8 -14   4      787.32      577.66       94.00 o   0.9626E-04
   9 -14   4       20.14        3.03       30.93 o   0.1024E-02
  10 -14   4       38.53       67.73       32.22 o   0.8772E-03
  -9 -13   4      585.39      580.18       61.39 o   0.1979E-03
  -8 -13   4     1883.91     1800.65      110.44 o   0.5623E-04
  -7 -13   4      798.30      833.42       70.03 o   0.1443E-03
  -6 -13   4      177.83      168.03       34.09 o   0.6661E-03
  -5 -13   4      118.45      120.90       26.53 o   0.1054E-02
  -4 -13   4       61.78       77.47       31.69 o   0.8809E-03
  -3 -13   4      469.19      544.71       69.04 o   0.1682E-03
  -2 -13   4     1145.94     1158.09      109.02 o   0.6713E-04
  -1 -13   4       95.32       94.44       22.56 o   0.1436E-02
   0 -13   4     2322.17     2151.91      107.49 o   0.5250E-04
   1 -13   4     2677.80     2631.92      118.92 o   0.4193E-04
   2 -13   4      255.56      212.70       34.33 o   0.6095E-03
   3 -13   4       35.19       40.65       16.82 o   0.2799E-02
   4 -13   4      780.01      864.23       90.94 o   0.9706E-04
   5 -13   4      356.70      255.28       62.98 o   0.2175E-03
   6 -13   4       73.16       39.99       34.85 o   0.7618E-03
   7 -13   4     1713.97     1604.41      139.35 o   0.4123E-04
   8 -13   4      236.18      246.65       36.67 o   0.5451E-03
   9 -13   4       -8.00        7.66       20.06 o   0.1558E-02
  10 -13   4      252.53      169.96       40.89 o   0.4774E-03
  11 -13   4      550.01      512.81       80.36 o   0.1315E-03
 -10 -12   4       56.28       21.98       25.09 o   0.1442E-02
  -9 -12   4      551.19      542.26       58.17 o   0.2176E-03
  -8 -12   4     2764.57     2628.63      134.52 o   0.3587E-04
  -7 -12   4      550.03      548.72       54.75 o   0.2350E-03
  -6 -12   4      349.29      364.48       43.21 o   0.3811E-03
  -5 -12   4      983.90      973.96       70.29 o   0.1356E-03
  -4 -12   4      231.22      205.92       33.60 o   0.6348E-03
  -3 -12   4     1457.64     1485.66      119.83 o   0.5370E-04
  -2 -12   4       -7.40        1.31       15.41 o   0.3854E-02
  -1 -12   4      639.11      668.26       49.99 o   0.2495E-03
   0 -12   4     2283.13     2222.95      103.27 o   0.5494E-04
   1 -12   4       -0.86        4.02        8.84 o   0.4099E-04
   2 -12   4      128.49      110.89       25.06 o   0.1164E-02
   3 -12   4      896.56      908.04       63.42 o   0.1599E-03
   4 -12   4      345.95      408.14       58.95 o   0.2333E-03
   5 -12   4      482.13      517.44       46.47 o   0.3018E-03
   6 -12   4     1441.89     1443.57       81.92 o   0.9258E-04
   7 -12   4      630.61      725.57       54.47 o   0.2191E-03
   8 -12   4      405.38      439.54       46.90 o   0.3174E-03
   9 -12   4      520.68      469.79       53.59 o   0.2548E-03
  10 -12   4       23.92       33.98       26.84 o   0.1283E-02
  11 -12   4       82.51       81.36       32.64 o   0.8201E-03
 -11 -11   4      122.59      133.47       41.70 o   0.4978E-03
 -10 -11   4       49.61       44.07       20.85 o   0.1908E-02
  -9 -11   4      179.88      211.32       31.56 o   0.7208E-03
  -8 -11   4      409.15      401.39       46.87 o   0.3255E-03
  -7 -11   4       11.91       32.19       15.33 o   0.3510E-02
  -6 -11   4     4113.62     4170.57      160.56 o   0.2238E-04
  -5 -11   4       82.05      110.91       21.39 o   0.1521E-02
  -4 -11   4      130.89      138.73       25.19 o   0.1115E-02
  -3 -11   4      131.05      176.60       23.96 o   0.1121E-02
  -2 -11   4      342.30      302.93       33.87 o   0.5576E-03
  -1 -11   4     5562.16     5289.62      178.98 o   0.1621E-04
   0 -11   4      965.06     1034.78       61.58 o   0.1571E-03
   1 -11   4        0.28        9.22       12.02 o   0.1196E-04
   2 -11   4     1325.88     1357.05       74.99 o   0.1059E-03
   3 -11   4      389.32      348.26       31.36 o   0.5613E-03
   4 -11   4       90.55       88.47       19.58 o   0.1804E-02
   5 -11   4      573.30      610.31       47.77 o   0.2761E-03
   6 -11   4      337.29      332.75       38.79 o   0.4576E-03
   7 -11   4     1570.74     1591.85       87.86 o   0.8078E-04
   8 -11   4       23.96       87.23       23.16 o   0.1551E-02
   9 -11   4       -9.55        1.58       22.59 o   0.1396E-02
  10 -11   4       49.69       13.58       31.18 o   0.9785E-03
  11 -11   4      209.59      138.55       52.66 o   0.3229E-03
 -11 -10   4       41.17       21.24       28.16 o   0.1184E-02
 -10 -10   4      138.01      135.49       41.67 o   0.4996E-03
  -9 -10   4       12.61       12.06       17.95 o   0.2915E-02
  -8 -10   4      339.39      324.31       42.11 o   0.4048E-03
  -7 -10   4      391.34      461.15       42.92 o   0.3598E-03
  -6 -10   4      201.07      213.88       32.18 o   0.6843E-03
  -5 -10   4      742.76      805.00       57.28 o   0.1939E-03
  -4 -10   4     7590.80     7743.81      234.31 o   0.9185E-05
  -3 -10   4     1048.11     1145.43       65.92 o   0.1370E-03
  -2 -10   4      372.35      367.17       33.62 o   0.5301E-03
  -1 -10   4       72.49       92.66       18.84 o   0.1899E-02
   0 -10   4     1727.74     1707.19       81.10 o   0.8505E-04
   1 -10   4      852.38      892.40       41.23 o   0.2570E-03
   2 -10   4     1641.54     1625.93       62.70 o   0.1138E-03
   3 -10   4       17.17        7.97       10.18 o   0.8147E-02
   4 -10   4      636.32      603.55       46.41 o   0.2799E-03
   5 -10   4     1269.99     1294.73       72.49 o   0.1144E-03
   6 -10   4     1081.77     1048.93       67.24 o   0.1379E-03
   7 -10   4       52.35       29.40       21.76 o   0.1829E-02
   8 -10   4     2077.44     1940.41      147.08 o   0.3560E-04
   9 -10   4       16.63       22.28       18.57 o   0.2634E-02
  10 -10   4     1758.01     1634.17      144.66 o   0.3846E-04
  11 -10   4      553.53      546.73       82.21 o   0.1252E-03
  12 -10   4      620.62      737.12       91.66 o   0.1003E-03
 -12  -9   4       99.05       13.02       41.42 o   0.5568E-03
 -11  -9   4      580.30      527.07       82.86 o   0.1237E-03
 -10  -9   4       57.19       11.61       35.44 o   0.7640E-03
  -9  -9   4     2705.94     2518.28      181.87 o   0.2359E-04
  -8  -9   4      220.70      197.99       50.36 o   0.3391E-03
  -7  -9   4     1266.45     1332.41       77.74 o   0.1031E-03
  -6  -9   4      975.59      959.50       64.83 o   0.1510E-03
  -5  -9   4     3274.02     3230.42      130.27 o   0.3302E-04
  -4  -9   4     2110.49     2214.83       98.04 o   0.5940E-04
  -3  -9   4     5860.90     6216.54      193.32 o   0.1356E-04
  -2  -9   4      872.72      860.83       42.52 o   0.2553E-03
  -1  -9   4       13.93       15.84        9.72 o   0.8027E-02
   0  -9   4        7.47       13.21        9.85 o   0.8385E-02
   1  -9   4      623.13      652.14       33.95 o   0.3742E-03
   2  -9   4        5.26        2.00        8.17 o   0.1368E-01
   3  -9   4      488.85      498.00       31.77 o   0.4772E-03
   4  -9   4     2692.14     2475.41       80.43 o   0.6411E-04
   5  -9   4     1076.72     1129.22       64.85 o   0.1403E-03
   6  -9   4     1808.11     1846.05      122.23 o   0.4857E-04
   7  -9   4     3283.82     3132.03      184.50 o   0.2142E-04
   8  -9   4        7.99       26.74       16.74 o   0.1243E-02
   9  -9   4      108.38       87.62       34.82 o   0.7228E-03
  10  -9   4      582.94      521.51       79.21 o   0.1329E-03
  11  -9   4     1145.22     1082.38      116.28 o   0.6112E-04
  12  -9   4       21.91       32.84       18.61 o   0.2490E-02
 -12  -8   4      495.80      465.75       77.32 o   0.1416E-03
 -11  -8   4      171.68      132.27       44.84 o   0.4350E-03
 -10  -8   4       15.33       21.31       20.63 o   0.2172E-02
  -9  -8   4      345.40      348.41       59.81 o   0.2319E-03
  -8  -8   4     1122.94     1102.29      104.71 o   0.7213E-04
  -7  -8   4     1037.49     1050.87       94.90 o   0.8596E-04
  -6  -8   4     2606.04     2616.71      111.31 o   0.4561E-04
  -5  -8   4      162.24      148.86       26.50 o   0.9950E-03
  -4  -8   4    10349.86    10299.74      287.56 o   0.5749E-05
  -3  -8   4     8940.19     9180.22      253.58 o   0.7333E-05
  -2  -8   4      535.41      525.96       31.12 o   0.4635E-03
  -1  -8   4     1673.98     1727.41       73.73 o   0.9422E-04
   0  -8   4     7437.69     7225.36      139.85 o   0.1437E-04
   1  -8   4      362.63      351.80       23.88 o   0.7519E-03
   2  -8   4     2668.47     2776.72       80.31 o   0.5952E-04
   3  -8   4     2412.41     2358.26       77.65 o   0.7104E-04
   4  -8   4     8757.23     8213.53      192.67 o   0.9998E-05
   5  -8   4      923.30      903.06       76.11 o   0.1237E-03
   6  -8   4        1.24        9.41       14.66 o   0.1335E-03
   7  -8   4     2969.98     2803.60      170.35 o   0.2517E-04
   8  -8   4     1184.90     1291.76      102.64 o   0.7138E-04
   9  -8   4        0.09        7.59       68.50 o   0.1135E-07
  10  -8   4      154.59      164.29       37.75 o   0.5741E-03
  11  -8   4      182.35      118.48       47.26 o   0.3973E-03
  12  -8   4       -4.71        7.03       29.17 o   0.1225E-03
  13  -8   4       18.15        4.81       20.81 o   0.2203E-02
 -13  -7   4       -4.68       41.60       31.58 o   0.8755E-04
 -12  -7   4        4.63        2.63       19.46 o   0.5970E-03
 -11  -7   4       35.31       36.38       34.70 o   0.7852E-03
 -10  -7   4      658.23      644.56       80.40 o   0.1256E-03
  -9  -7   4      347.27      334.76       57.41 o   0.2495E-03
  -8  -7   4      657.99      810.92       76.19 o   0.1312E-03
  -7  -7   4      218.83      222.16       42.58 o   0.4404E-03
  -6  -7   4       46.31       27.48       27.15 o   0.1237E-02
  -5  -7   4     3093.75     3112.64      117.98 o   0.3786E-04
  -4  -7   4     3003.79     3051.47      113.48 o   0.4037E-04
  -3  -7   4     1163.94     1242.77       61.45 o   0.1425E-03
  -2  -7   4      309.65      352.86       30.67 o   0.6031E-03
  -1  -7   4     1214.95     1449.32       56.99 o   0.1393E-03
   0  -7   4      733.99      798.24       25.93 o   0.3900E-03
   1  -7   4     8210.62     8039.44      178.80 o   0.1090E-04
   2  -7   4     7877.02     7797.94      176.60 o   0.1156E-04
   3  -7   4     5204.49     5177.19      157.24 o   0.1909E-04
   4  -7   4    10275.22     9769.57      382.22 o   0.4318E-05
   5  -7   4       34.81       21.52       18.47 o   0.2572E-02
   6  -7   4     2283.61     2316.97      135.67 o   0.3796E-04
   7  -7   4     3868.43     3817.85      199.97 o   0.1746E-04
   8  -7   4       46.58       11.23       25.43 o   0.1448E-02
   9  -7   4      308.74      235.84       52.71 o   0.3026E-03
  10  -7   4       15.55        4.33       25.31 o   0.1522E-02
  11  -7   4     1179.29     1293.55      116.68 o   0.5888E-04
  12  -7   4      705.39      707.86       93.33 o   0.9619E-04
  13  -7   4      429.84      555.51       73.65 o   0.1521E-03
 -14  -6   4      259.41      302.56       59.00 o   0.2460E-03
 -13  -6   4      321.05      309.91       63.78 o   0.2114E-03
 -12  -6   4      512.83      543.19       73.66 o   0.1510E-03
 -11  -6   4       -2.11       14.64       22.44 o   0.7036E-04
 -10  -6   4        8.49       11.41       19.17 o   0.1832E-02
  -9  -6   4       65.90       63.30       28.16 o   0.1083E-02
  -8  -6   4     8068.07     8236.14      348.33 o   0.5510E-05
  -7  -6   4      588.02      587.17       66.54 o   0.1737E-03
  -6  -6   4     1286.26     1469.03       98.52 o   0.7307E-04
  -5  -6   4      913.82      886.63       77.76 o   0.1213E-03
  -4  -6   4     2006.12     1907.38       84.37 o   0.7540E-04
  -3  -6   4     1370.64     1406.80       65.27 o   0.1213E-03
  -2  -6   4       62.25      124.95       14.54 o   0.2380E-02
  -1  -6   4      818.44      916.42       38.05 o   0.2696E-03
   0  -6   4     4737.01     4737.38      116.09 o   0.2677E-04
   1  -6   4     1039.17      907.45       48.22 o   0.2097E-03
   2  -6   4      894.28      907.78       49.56 o   0.2148E-03
   3  -6   4    12656.54    12144.22      445.21 o   0.3091E-05
   4  -6   4       73.69       50.40       22.67 o   0.1579E-02
   5  -6   4      176.99      169.92       30.24 o   0.7897E-03
   6  -6   4      517.29      456.70       56.96 o   0.2327E-03
   7  -6   4       81.28       63.18       25.21 o   0.1301E-02
   8  -6   4      111.39      102.48       33.54 o   0.7471E-03
   9  -6   4       28.50       28.42       23.74 o   0.1624E-02
  10  -6   4       -6.87        3.47       16.36 o   0.2606E-02
  11  -6   4     3018.57     3266.46      195.43 o   0.1962E-04
  12  -6   4      344.35      333.83       61.50 o   0.2228E-03
  13  -6   4      419.39      441.66       73.23 o   0.1586E-03
  14  -6   4      421.34      375.21       76.93 o   0.1478E-03
 -14  -5   4      120.46       54.62       30.94 o   0.9040E-03
 -13  -5   4       64.54       44.85       23.10 o   0.1584E-02
 -12  -5   4     1348.02     1364.68       87.31 o   0.8748E-04
 -11  -5   4       45.46       10.85       21.32 o   0.2009E-02
 -10  -5   4       51.41       65.51       27.18 o   0.1178E-02
  -9  -5   4       49.20       40.90       13.90 o   0.3607E-02
  -8  -5   4      196.45      234.53       22.62 o   0.1035E-02
  -7  -5   4      427.44      408.96       31.38 o   0.5310E-03
  -6  -5   4     2589.22     2483.30       90.75 o   0.5798E-04
  -5  -5   4      244.60      204.76       21.74 o   0.1092E-02
  -4  -5   4       57.12       71.07       21.20 o   0.1717E-02
  -3  -5   4      251.78      249.84       37.35 o   0.5235E-03
  -2  -5   4      554.82      840.35       57.01 o   0.1988E-03
  -1  -5   4       20.62       35.29        8.14 o   0.7888E-02
   0  -5   4     1084.57      769.65       34.48 o   0.3031E-03
   1  -5   4     6855.29     6356.97      182.21 o   0.1336E-04
   2  -5   4     1518.66     1564.83       61.53 o   0.1212E-03
   3  -5   4      321.88      388.45       35.08 o   0.4918E-03
   4  -5   4       38.01       18.66       15.07 o   0.3702E-02
   5  -5   4     3317.05     3258.63      162.48 o   0.2525E-04
   6  -5   4     2093.47     2088.67      125.49 o   0.4413E-04
   7  -5   4       67.68       28.26       23.25 o   0.1610E-02
   8  -5   4      853.40      903.55       82.22 o   0.1120E-03
   9  -5   4       91.49       99.05       28.48 o   0.9985E-03
  10  -5   4     2844.33     2791.50      178.67 o   0.2351E-04
  11  -5   4       53.86       78.38       28.68 o   0.1046E-02
  12  -5   4     1698.51     1710.41      143.25 o   0.3904E-04
  13  -5   4      516.22      440.03       79.58 o   0.1362E-03
  14  -5   4       90.50      105.22       36.55 o   0.6504E-03
 -14  -4   4      -25.61        1.81       20.50 o   0.2287E-02
 -13  -4   4      466.05      515.64       52.53 o   0.2579E-03
 -12  -4   4        7.97        6.00       14.76 o   0.4293E-02
 -11  -4   4      492.98      489.79       37.33 o   0.3968E-03
 -10  -4   4      433.45      489.90       32.81 o   0.4707E-03
  -9  -4   4       71.02       57.32       13.40 o   0.3422E-02
  -8  -4   4      409.87      492.70       29.10 o   0.5252E-03
  -7  -4   4     5381.13     5294.75      160.14 o   0.1822E-04
  -6  -4   4      954.61      982.40       47.27 o   0.2111E-03
  -5  -4   4      539.01      567.73       32.10 o   0.4287E-03
  -4  -4   4     2979.06     3140.25       92.79 o   0.4800E-04
  -3  -4   4     3798.58     3629.42      107.33 o   0.3632E-04
  -2  -4   4     8609.47     8437.40      319.48 o   0.5986E-05
  -1  -4   4     6603.71     7078.91      137.16 o   0.1560E-04
   0  -4   4       24.21        8.65        7.75 o   0.1151E-01
   1  -4   4     2064.41     1966.00       62.10 o   0.9694E-04
   2  -4   4     3849.16     3965.06      155.24 o   0.2393E-04
   3  -4   4     5290.86     5049.60      209.41 o   0.1399E-04
   4  -4   4     4137.45     4213.88      180.81 o   0.1913E-04
   5  -4   4     6017.64     5968.73      249.52 o   0.1026E-04
   6  -4   4       21.39       31.26        9.99 o   0.6691E-02
   7  -4   4     1855.53     1869.65      119.81 o   0.4949E-04
   8  -4   4      231.05      255.89       43.47 o   0.4175E-03
   9  -4   4       84.42       64.16       30.15 o   0.9522E-03
  10  -4   4       32.42       26.62       20.74 o   0.2042E-02
  11  -4   4      662.02      796.60       79.94 o   0.1223E-03
  12  -4   4     1362.91     1630.34      124.78 o   0.4988E-04
  13  -4   4      277.80      304.71       60.47 o   0.2339E-03
  14  -4   4     2803.05     2583.79      203.00 o   0.1962E-04
 -14  -3   4      120.35      141.20       30.82 o   0.8274E-03
 -13  -3   4       -0.85       18.12        8.40 o   0.5025E-04
 -12  -3   4     1972.46     1943.98       82.66 o   0.7587E-04
 -11  -3   4      158.98      155.62       22.23 o   0.1245E-02
 -10  -3   4     1371.57     1332.18       61.41 o   0.1340E-03
  -9  -3   4     1188.19     1199.33       53.67 o   0.1646E-03
  -8  -3   4     4364.47     4253.69      118.07 o   0.2896E-04
  -7  -3   4      806.59      772.49       38.65 o   0.2955E-03
  -6  -3   4     1163.21     1158.97       52.85 o   0.1694E-03
  -5  -3   4     4706.63     4919.67      204.82 o   0.1502E-04
  -4  -3   4     3644.14     3662.32      107.33 o   0.3672E-04
  -3  -3   4      869.69      869.60       37.02 o   0.2794E-03
  -2  -3   4     5128.23     5058.70      134.89 o   0.2210E-04
  -1  -3   4      779.55      788.40       26.17 o   0.3874E-03
   0  -3   4     7828.02     7637.06      158.78 o   0.1261E-04
   1  -3   4     5877.16     5712.57      157.63 o   0.1723E-04
   2  -3   4     3755.15     3566.57      149.40 o   0.2632E-04
   3  -3   4     7183.22     6940.88      266.04 o   0.8552E-05
   4  -3   4     9671.08     9317.36      243.27 o   0.7278E-05
   5  -3   4     3358.68     3053.61      102.65 o   0.4279E-04
   6  -3   4      862.09      990.13       41.87 o   0.2394E-03
   7  -3   4       19.91        8.88        7.96 o   0.1159E-01
   8  -3   4     3613.11     3710.74      189.95 o   0.1917E-04
   9  -3   4      -19.78        5.59       22.27 o   0.1933E-02
  10  -3   4      578.70      691.72       70.92 o   0.1522E-03
  11  -3   4     2273.68     2242.55      159.50 o   0.3026E-04
  12  -3   4     3908.88     3801.75      231.20 o   0.1417E-04
  13  -3   4       36.44       44.29       31.80 o   0.9166E-03
  14  -3   4      132.09       80.37       49.30 o   0.3812E-03
 -14  -2   4      323.90      304.52       64.59 o   0.2085E-03
 -13  -2   4     1633.84     1748.89       98.22 o   0.6739E-04
 -12  -2   4      186.93      167.59       20.99 o   0.1266E-02
 -11  -2   4     6890.50     6560.31      180.48 o   0.1337E-04
 -10  -2   4        4.82        0.20       11.02 o   0.6248E-02
  -9  -2   4      260.25      298.19       23.82 o   0.8411E-03
  -8  -2   4      976.20     1061.74       45.66 o   0.2099E-03
  -7  -2   4     1331.09     1450.81       60.66 o   0.1293E-03
  -6  -2   4      125.08       90.34       15.11 o   0.2360E-02
  -5  -2   4      469.88      374.64       29.46 o   0.5739E-03
  -4  -2   4     6742.63     6426.93      175.99 o   0.1397E-04
  -3  -2   4     5853.41     5773.40      153.81 o   0.1743E-04
  -2  -2   4     2858.29     2894.69      123.92 o   0.3758E-04
  -1  -2   4      203.69      381.23       32.59 o   0.5630E-03
   0  -2   4     1497.62     1451.30       51.05 o   0.1469E-03
   1  -2   4       86.52       44.32        9.38 o   0.5049E-02
   2  -2   4      888.04      871.18       52.81 o   0.1993E-03
   3  -2   4    16478.20    17010.87      553.51 o   0.1892E-05
   4  -2   4    14637.50    13573.65      350.39 o   0.3563E-05
   5  -2   4     1892.50     1969.08       65.71 o   0.9473E-04
   6  -2   4     1356.48     1344.73       92.26 o   0.8140E-04
   7  -2   4    10999.85    11434.78      420.62 o   0.3518E-05
   8  -2   4      957.19      846.92       83.54 o   0.1087E-03
   9  -2   4      520.60      619.16       63.52 o   0.1869E-03
  10  -2   4      285.07      336.47       50.15 o   0.3153E-03
  11  -2   4     1186.95     1093.75      108.95 o   0.6752E-04
  12  -2   4       20.97        7.56       23.78 o   0.1689E-02
  13  -2   4      954.58     1041.27      105.22 o   0.7322E-04
  14  -2   4      249.82      197.99       59.00 o   0.2556E-03
  15  -2   4      501.86      552.86       80.85 o   0.1298E-03
 -15  -1   4       25.01       50.33       21.02 o   0.1930E-02
 -14  -1   4      249.42      241.12       37.47 o   0.5273E-03
 -13  -1   4       36.90       39.92       17.06 o   0.2756E-02
 -12  -1   4     3902.10     3659.43      105.99 o   0.3654E-04
 -11  -1   4      140.83      156.98       17.12 o   0.1705E-02
 -10  -1   4     3202.32     3255.73       87.15 o   0.4754E-04
  -9  -1   4      285.12      291.28       24.77 o   0.8219E-03
  -8  -1   4     2234.18     2335.89       74.11 o   0.7521E-04
  -7  -1   4      314.45      286.20       27.44 o   0.7506E-03
  -6  -1   4       81.88       72.87       13.24 o   0.3160E-02
  -5  -1   4     1972.20     1896.58       53.17 o   0.1133E-03
  -4  -1   4    16135.62    15609.09      370.47 o   0.2981E-05
  -3  -1   4     4243.01     3851.09      114.84 o   0.3193E-04
  -2  -1   4      353.15      443.58       32.01 o   0.5173E-03
  -1  -1   4    17850.34    17439.19      583.41 o   0.1723E-05
   0  -1   4       58.84       42.47       14.01 o   0.3524E-02
   1  -1   4     8154.62     8141.71      278.98 o   0.7303E-05
   2  -1   4      100.45       84.30       16.05 o   0.2305E-02
   3  -1   4      435.22      427.27       37.74 o   0.4206E-03
   4  -1   4    13155.84    12822.25      318.13 o   0.4168E-05
   5  -1   4     1485.68     1590.72       89.69 o   0.7949E-04
   6  -1   4      299.31      183.55       39.79 o   0.4933E-03
   7  -1   4      517.78      448.03       31.82 o   0.4926E-03
   8  -1   4      182.12      253.64       19.79 o   0.1132E-02
   9  -1   4      117.07       98.52       16.91 o   0.2063E-02
  10  -1   4       42.75       38.54       16.25 o   0.2970E-02
  11  -1   4       15.67        1.23       26.80 o   0.1370E-02
  12  -1   4      525.04      533.85       71.91 o   0.1574E-03
  13  -1   4      633.98      728.07       87.05 o   0.1085E-03
  14  -1   4       95.69       95.34       33.93 o   0.7409E-03
  15  -1   4      438.29      461.64       76.32 o   0.1465E-03
 -16   0   4      122.24      191.98       42.44 o   0.4723E-03
 -15   0   4     1171.67     1017.95      117.09 o   0.6038E-04
 -14   0   4       54.18       55.30       22.39 o   0.1624E-02
 -13   0   4      627.01      633.09       56.59 o   0.2145E-03
 -12   0   4      187.58      182.61       24.62 o   0.1027E-02
 -11   0   4      973.10      972.20       44.06 o   0.2263E-03
 -10   0   4       61.85       74.84       11.88 o   0.3575E-02
  -9   0   4      928.43      929.58       39.35 o   0.2574E-03
  -8   0   4       92.59       63.55       12.39 o   0.3337E-02
  -7   0   4       80.76       64.44       14.62 o   0.2874E-02
  -6   0   4      480.25      502.56       23.83 o   0.5964E-03
  -5   0   4    10956.51    10806.31      218.25 o   0.6788E-05
  -4   0   4     4960.70     5103.77      191.06 o   0.1580E-04
  -3   0   4    24251.27    23331.97      781.46 o   0.9674E-06
  -2   0   4     1501.44     1358.60       49.63 o   0.1558E-03
  -1   0   4      124.09      141.70       10.94 o   0.2571E-02
   0   0   4     1417.86     1435.97       65.33 o   0.1190E-03
   1   0   4     4060.76     4275.40      150.88 o   0.2343E-04
   2   0   4        8.48        3.12        7.75 o   0.1438E-01
   3   0   4     7124.48     6924.39      141.40 o   0.1517E-04
   4   0   4       14.22       23.83        9.93 o   0.7432E-02
   5   0   4      172.17      162.49       16.96 o   0.1581E-02
   6   0   4     2522.10     2474.47       83.79 o   0.6297E-04
   7   0   4     1194.30     1321.56       53.55 o   0.1579E-03
   8   0   4      390.20      462.12       31.44 o   0.5165E-03
   9   0   4       72.39       55.12       16.75 o   0.2550E-02
  10   0   4     1197.03     1071.97       62.28 o   0.1485E-03
  11   0   4      125.06      141.20       34.33 o   0.6938E-03
  12   0   4      -32.37        0.67       29.73 o   0.1103E-02
  13   0   4       50.64       76.79       29.06 o   0.1032E-02
  14   0   4     2894.39     2686.70      198.33 o   0.2010E-04
  15   0   4      124.05      167.21       42.01 o   0.4839E-03
 -16   1   4      291.31      348.20       61.57 o   0.2222E-03
 -15   1   4      104.43      106.72       27.64 o   0.1026E-02
 -14   1   4        6.86       20.17       16.28 o   0.1141E-02
 -13   1   4      696.09      641.59       61.19 o   0.1912E-03
 -12   1   4      746.29      778.67       60.45 o   0.1817E-03
 -11   1   4     3996.75     3772.46      139.52 o   0.2731E-04
 -10   1   4      302.29      321.81       26.81 o   0.7188E-03
  -9   1   4      686.72      733.81       33.33 o   0.3553E-03
  -8   1   4       77.54       71.85       11.20 o   0.3778E-02
  -7   1   4      683.42      619.45       25.56 o   0.4855E-03
  -6   1   4      248.37      239.61       14.06 o   0.1376E-02
  -5   1   4    16607.43    16786.88      281.33 o   0.3345E-05
  -4   1   4      677.39      701.09       24.15 o   0.4573E-03
  -3   1   4      333.11      374.86       14.33 o   0.1018E-02
  -2   1   4    10730.89    10306.80      160.32 o   0.8368E-05
  -1   1   4      105.74      101.15        8.46 o   0.3681E-02
   0   1   4     3194.92     3186.93       68.91 o   0.5720E-04
   1   1   4     7613.33     7534.66      256.87 o   0.8429E-05
   2   1   4     1762.38     1629.52       54.13 o   0.1257E-03
   3   1   4       71.80       45.24        6.89 o   0.6582E-02
   4   1   4     1256.19     1202.57       48.05 o   0.1772E-03
   5   1   4     3504.60     3360.08      104.26 o   0.3965E-04
   6   1   4     2181.13     2617.90       77.13 o   0.6768E-04
   7   1   4      963.00      900.06       48.35 o   0.2126E-03
   8   1   4     8421.89     8775.75      340.68 o   0.5444E-05
   9   1   4     1018.38     1075.69       88.20 o   0.9453E-04
  10   1   4      705.75      658.80       76.30 o   0.1349E-03
  11   1   4      552.98      613.67       71.79 o   0.1546E-03
  12   1   4     3621.59     3516.07      212.37 o   0.1661E-04
  13   1   4       15.14       28.51       17.43 o   0.2859E-02
  14   1   4      520.11      523.87       78.48 o   0.1363E-03
  15   1   4      225.46      183.99       55.53 o   0.2865E-03
 -15   2   4      403.03      388.07       51.81 o   0.2824E-03
 -14   2   4      177.60      192.94       32.06 o   0.7086E-03
 -13   2   4     2437.48     2551.18      121.06 o   0.4238E-04
 -12   2   4       43.19       22.63       18.30 o   0.2562E-02
 -11   2   4      359.65      395.31       30.47 o   0.5628E-03
 -10   2   4      634.80      695.41       39.15 o   0.3233E-03
  -9   2   4       65.52       58.55       14.86 o   0.3040E-02
  -8   2   4     2898.10     2889.15       83.86 o   0.5532E-04
  -7   2   4     6792.14     6755.92      133.21 o   0.1634E-04
  -6   2   4     1630.92     1500.61       45.14 o   0.1544E-03
  -5   2   4     1966.73     1784.18       50.00 o   0.1214E-03
  -4   2   4     1665.90     1611.45       37.04 o   0.1567E-03
  -3   2   4        6.95       11.82        3.52 o   0.3157E-01
  -2   2   4     6190.63     5973.03      107.56 o   0.2102E-04
  -1   2   4     4469.74     4311.88       91.83 o   0.3385E-04
   0   2   4    13461.47    13511.79      309.06 o   0.4126E-05
   1   2   4     7060.30     6760.66      170.76 o   0.1351E-04
   2   2   4     4982.44     4768.37      100.16 o   0.2843E-04
   3   2   4      167.57      190.38        8.28 o   0.2293E-02
   4   2   4     2209.79     2199.59       47.02 o   0.1028E-03
   5   2   4        6.88        3.40        5.26 o   0.2741E-01
   6   2   4      584.09      567.91       24.68 o   0.5193E-03
   7   2   4     3543.19     3730.20      105.29 o   0.3700E-04
   8   2   4     1569.66     1780.44      105.96 o   0.6101E-04
   9   2   4      128.10      161.61       32.44 o   0.7374E-03
  10   2   4      304.34      351.01       49.63 o   0.3164E-03
  11   2   4     3412.88     3369.62      195.04 o   0.1920E-04
  12   2   4      333.05      344.42       57.37 o   0.2475E-03
  13   2   4       38.35       29.81       26.07 o   0.1344E-02
  14   2   4       33.66       35.63       21.71 o   0.1881E-02
  15   2   4     2206.03     2303.00      174.67 o   0.2607E-04
 -15   3   4      155.36      108.96       36.49 o   0.6336E-03
 -14   3   4      477.55      509.76       54.18 o   0.2466E-03
 -13   3   4      147.82      144.78       29.53 o   0.8574E-03
 -12   3   4     2061.28     2118.34      148.71 o   0.3452E-04
 -11   3   4       36.18       31.30       18.10 o   0.2523E-02
 -10   3   4      205.39      169.26       28.91 o   0.8236E-03
  -9   3   4      345.56      352.47       26.22 o   0.6938E-03
  -8   3   4    14715.74    14320.92      304.01 o   0.3833E-05
  -7   3   4    15238.70    15191.53      309.15 o   0.3568E-05
  -6   3   4     5974.24     5654.99      137.58 o   0.1924E-04
  -5   3   4      162.15      174.60       18.95 o   0.1428E-02
  -4   3   4    15142.93    15437.53      294.95 o   0.3635E-05
  -3   3   4     7587.32     6841.27      150.65 o   0.1434E-04
  -2   3   4    10723.72    10404.83      256.38 o   0.6230E-05
  -1   3   4    66722.73    68446.09     1467.16 o   0.1859E-06
   0   3   4    41714.54    40860.35      900.99 o   0.4928E-06
   1   3   4    29962.57    28395.10      550.33 o   0.1084E-05
   2   3   4     2805.31     2636.10       64.32 o   0.7071E-04
   3   3   4     1509.75     1475.28       36.53 o   0.1768E-03
   4   3   4     7184.27     7180.01      128.26 o   0.1537E-04
   5   3   4     2717.04     2486.34       69.27 o   0.7162E-04
   6   3   4       41.66       16.57        8.16 o   0.8731E-02
   7   3   4        6.88        2.75        5.88 o   0.2347E-01
   8   3   4     7045.99     6731.59      191.32 o   0.1248E-04
   9   3   4        5.44       21.27       20.59 o   0.6488E-03
  10   3   4      869.09      993.45       84.08 o   0.1061E-03
  11   3   4      483.00      580.37       65.35 o   0.1815E-03
  12   3   4      411.81      408.61       60.02 o   0.2236E-03
  13   3   4       52.96       61.99       30.19 o   0.9780E-03
  14   3   4     2339.83     2334.32      173.03 o   0.2631E-04
  15   3   4       38.49       12.47       30.16 o   0.1053E-02
  16   3   4      443.81      500.91       75.28 o   0.1479E-03
 -15   4   4      163.08      186.10       33.77 o   0.6622E-03
 -14   4   4      138.59      130.50       32.87 o   0.7489E-03
 -13   4   4      122.06      112.09       40.23 o   0.5463E-03
 -12   4   4      405.59      346.01       64.25 o   0.2038E-03
 -11   4   4       42.44        3.94       19.67 o   0.2387E-02
 -10   4   4     3201.10     3120.88       98.93 o   0.4518E-04
  -9   4   4     3905.25     3908.13      109.80 o   0.3340E-04
  -8   4   4    13124.17    13165.56      277.43 o   0.4579E-05
  -7   4   4     1681.35     1828.16       58.96 o   0.1105E-03
  -6   4   4       17.99       28.23        9.72 o   0.7360E-02
  -5   4   4     1863.38     1999.05       72.45 o   0.8705E-04
  -4   4   4       21.27       22.69        7.32 o   0.1038E-01
  -3   4   4     4719.91     4566.81      124.08 o   0.2613E-04
  -2   4   4      480.60      418.63       40.36 o   0.3882E-03
  -1   4   4       59.24       53.16       15.46 o   0.2961E-02
   0   4   4     1052.86     1126.93       28.55 o   0.2673E-03
   1   4   4     2228.94     2118.48       53.31 o   0.1001E-03
   2   4   4    25802.87    25473.53      586.33 o   0.1198E-05
   3   4   4     7530.87     7697.01      135.28 o   0.1397E-04
   4   4   4     3617.01     3688.14       69.18 o   0.4842E-04
   5   4   4     3891.82     3924.66       82.59 o   0.4079E-04
   6   4   4     1477.01     1356.86       89.61 o   0.8350E-04
   7   4   4     3176.25     3303.75      155.48 o   0.2656E-04
   8   4   4      208.90      259.32       36.37 o   0.5495E-03
   9   4   4      599.36      736.37       65.01 o   0.1703E-03
  10   4   4      124.50       99.94       31.45 o   0.8312E-03
  11   4   4     1892.43     1691.87      134.54 o   0.4253E-04
  12   4   4      313.64      285.94       53.55 o   0.2866E-03
  13   4   4      134.24       83.62       38.69 o   0.5924E-03
  14   4   4      137.36      138.84       30.18 o   0.8449E-03
  15   4   4      593.35      608.47       60.79 o   0.1961E-03
  16   4   4      302.07      337.08       65.05 o   0.2044E-03
 -15   5   4       58.48      100.48       35.71 o   0.6943E-03
 -14   5   4      748.90      625.29       95.31 o   0.9394E-04
 -13   5   4      -18.60        1.30       26.65 o   0.1381E-02
 -12   5   4      311.49      299.97       60.40 o   0.2350E-03
 -11   5   4     1554.19     1436.16       80.36 o   0.9374E-04
 -10   5   4      736.55      764.70       42.65 o   0.2728E-03
  -9   5   4     1240.78     1199.96       54.02 o   0.1610E-03
  -8   5   4     8329.91     8534.92      192.71 o   0.9907E-05
  -7   5   4     3231.84     3355.10       92.79 o   0.4461E-04
  -6   5   4       51.67       35.74       12.99 o   0.4161E-02
  -5   5   4      912.83      936.34       47.77 o   0.2193E-03
  -4   5   4     1682.02     1901.48       59.76 o   0.1081E-03
  -3   5   4      707.41      691.55       32.10 o   0.3842E-03
  -2   5   4    10114.54     9926.88      359.04 o   0.4657E-05
  -1   5   4       16.25       19.57        3.94 o   0.1962E-01
   0   5   4     3168.86     3020.50       70.37 o   0.5894E-04
   1   5   4     1762.27     1685.46       46.29 o   0.1374E-03
   2   5   4    15738.75    15619.92      299.29 o   0.3504E-05
   3   5   4    16587.25    16860.69      316.64 o   0.3116E-05
   4   5   4     7502.12     7645.48      139.08 o   0.1378E-04
   5   5   4       11.92        6.00        6.83 o   0.1568E-01
   6   5   4      348.94      342.80       28.84 o   0.6481E-03
   7   5   4        9.49        6.91       12.13 o   0.6170E-02
   8   5   4       13.29       13.41       13.32 o   0.4906E-02
   9   5   4      680.62      627.57       66.94 o   0.1668E-03
  10   5   4     1066.28     1064.40       93.24 o   0.8769E-04
  11   5   4      438.76      540.24       60.72 o   0.2061E-03
  12   5   4       28.42       60.95       14.79 o   0.3219E-02
  13   5   4       18.11        4.18       16.87 o   0.3321E-02
  14   5   4      419.16      402.65       48.23 o   0.3115E-03
  15   5   4       65.47       11.91       27.99 o   0.1183E-02
  16   5   4     1272.71     1251.70      128.66 o   0.5010E-04
 -14   6   4      135.63      142.95       41.57 o   0.4947E-03
 -13   6   4       12.12       12.10       23.28 o   0.1779E-02
 -12   6   4      320.64      368.66       56.39 o   0.2559E-03
 -11   6   4      112.84       74.31       19.07 o   0.1892E-02
 -10   6   4      365.10      379.81       30.11 o   0.5862E-03
  -9   6   4     2127.09     2093.01       76.77 o   0.7731E-04
  -8   6   4      715.37      727.09       39.41 o   0.3055E-03
  -7   6   4      101.22      102.05       14.77 o   0.2401E-02
  -6   6   4      831.97      749.47       48.70 o   0.2351E-03
  -5   6   4      957.47     1052.12       50.77 o   0.1934E-03
  -4   6   4     2907.60     2458.86      140.03 o   0.3432E-04
  -3   6   4     1400.41     1652.48       83.17 o   0.8604E-04
  -2   6   4     2196.37     1992.13       68.88 o   0.8765E-04
  -1   6   4     3038.93     3216.11       91.53 o   0.4732E-04
   0   6   4      801.71      821.04       22.35 o   0.4000E-03
   1   6   4      714.24      765.05       18.61 o   0.4626E-03
   2   6   4      526.51      622.18       29.52 o   0.4506E-03
   3   6   4     2251.36     2201.97       60.19 o   0.9128E-04
   4   6   4     8431.96     8499.97      152.80 o   0.1142E-04
   5   6   4       92.19      108.68        9.85 o   0.3173E-02
   6   6   4        8.99        8.50        7.41 o   0.1351E-01
   7   6   4       31.39       24.86        9.39 o   0.6958E-02
   8   6   4       11.74        4.85        7.39 o   0.1467E-01
   9   6   4      208.47      239.68       23.36 o   0.9804E-03
  10   6   4      678.11      808.11       50.58 o   0.2277E-03
  11   6   4      796.87      807.39       57.98 o   0.1879E-03
  12   6   4      950.27      866.76       67.36 o   0.1493E-03
  13   6   4       33.21       37.61       18.06 o   0.2505E-02
  14   6   4     2224.76     2240.46      117.39 o   0.4710E-04
  15   6   4        8.47       24.57       18.54 o   0.1144E-02
 -14   7   4      179.06      149.83       49.17 o   0.3644E-03
 -13   7   4       60.04       22.73       37.63 o   0.6725E-03
 -12   7   4       53.20      101.06       28.00 o   0.1069E-02
 -11   7   4      185.78      138.69       31.45 o   0.7764E-03
 -10   7   4      998.14      986.57       52.26 o   0.1884E-03
  -9   7   4     2489.04     2452.74       86.62 o   0.6143E-04
  -8   7   4     1775.73     1868.00       68.46 o   0.9543E-04
  -7   7   4      199.68      210.70       20.72 o   0.1165E-02
  -6   7   4     1647.54     1635.88       74.67 o   0.9619E-04
  -5   7   4     4228.35     4281.48      135.90 o   0.2592E-04
  -4   7   4      108.87      111.46       24.97 o   0.1175E-02
  -3   7   4     4382.20     4533.38      124.73 o   0.2651E-04
  -2   7   4      852.38      804.89       38.56 o   0.2871E-03
  -1   7   4     8339.68     8035.45      170.49 o   0.1126E-04
   0   7   4     1049.08     1090.19       26.91 o   0.2786E-03
   1   7   4     2661.55     2702.52       66.79 o   0.6865E-04
   2   7   4     2291.30     2086.63       60.87 o   0.9164E-04
   3   7   4     3037.13     3232.68       98.73 o   0.4467E-04
   4   7   4     2098.11     2016.00       52.65 o   0.1058E-03
   5   7   4       84.52      111.95       10.12 o   0.3195E-02
   6   7   4      418.83      449.92       25.88 o   0.6042E-03
   7   7   4      433.57      447.12       28.46 o   0.5567E-03
   8   7   4       24.93       11.19        9.62 o   0.8442E-02
   9   7   4      288.32      337.75       26.62 o   0.7259E-03
  10   7   4      182.94      192.75       22.69 o   0.1081E-02
  11   7   4     4182.85     4013.10      154.55 o   0.2344E-04
  12   7   4      359.68      350.69       42.13 o   0.3939E-03
  13   7   4      -19.36       11.40       15.91 o   0.3582E-02
  14   7   4      265.26      275.27       37.73 o   0.5010E-03
  15   7   4      836.82      892.36      103.30 o   0.7793E-04
 -14   8   4      246.82      392.92       58.11 o   0.2449E-03
 -13   8   4       85.63       83.26       37.78 o   0.6314E-03
 -12   8   4       54.36       32.05       20.53 o   0.2008E-02
 -11   8   4      395.28      329.20       44.51 o   0.3656E-03
 -10   8   4       19.36       31.32       10.53 o   0.6020E-02
  -9   8   4        8.70        0.25       10.60 o   0.8474E-02
  -8   8   4      360.20      357.39       29.65 o   0.6068E-03
  -7   8   4       60.47       62.50       12.94 o   0.3510E-02
  -6   8   4       12.26        2.22       10.89 o   0.7665E-02
  -5   8   4     5554.71     5853.36      238.16 o   0.1112E-04
  -4   8   4     3741.71     4210.82      114.93 o   0.3145E-04
  -3   8   4       39.07       60.89        8.99 o   0.5430E-02
  -2   8   4      646.43      797.12       35.42 o   0.3269E-03
  -1   8   4    12003.18    11532.82      239.54 o   0.5797E-05
   0   8   4    15829.98    15582.00      270.74 o   0.3725E-05
   1   8   4     1310.83     1220.51       42.48 o   0.1934E-03
   2   8   4     1297.38     1388.29       36.04 o   0.1926E-03
   3   8   4      534.06      489.49       34.80 o   0.4260E-03
   4   8   4     2774.07     2909.82       77.99 o   0.5913E-04
   5   8   4      481.94      436.30       23.59 o   0.6425E-03
   6   8   4      187.77      150.50       17.32 o   0.1584E-02
   7   8   4      397.49      373.07       27.47 o   0.6320E-03
   8   8   4     6723.51     6584.67      164.96 o   0.1455E-04
   9   8   4      305.31      315.91       27.58 o   0.7008E-03
  10   8   4       66.37       91.92       14.68 o   0.2617E-02
  11   8   4       81.95       29.01       19.08 o   0.2191E-02
  12   8   4     1295.33     1309.15       79.18 o   0.1010E-03
  13   8   4      236.61      291.46       49.78 o   0.3260E-03
  14   8   4      -33.71       10.20       33.41 o   0.8708E-03
  15   8   4      127.51      195.02       44.43 o   0.4320E-03
 -13   9   4      289.35      314.65       64.31 o   0.2097E-03
 -12   9   4       33.44       49.02       17.95 o   0.2475E-02
 -11   9   4     3409.18     3202.30      148.87 o   0.2827E-04
 -10   9   4      374.49      370.55       33.22 o   0.5234E-03
  -9   9   4       19.16        2.16       13.03 o   0.5407E-02
  -8   9   4       47.38       36.33       13.39 o   0.3980E-02
  -7   9   4      635.64      591.41       40.07 o   0.3339E-03
  -6   9   4      566.91      632.66       59.29 o   0.2036E-03
  -5   9   4     1355.21     1194.81       60.30 o   0.1434E-03
  -4   9   4       44.97       40.33       10.27 o   0.5546E-02
  -3   9   4      357.45      323.98       27.42 o   0.6833E-03
  -2   9   4     5587.03     5322.69      159.03 o   0.1816E-04
  -1   9   4    31455.05    31784.94      601.19 o   0.9140E-06
   0   9   4     1273.77     1302.88       47.36 o   0.1703E-03
   1   9   4     4282.19     4707.80      109.54 o   0.2869E-04
   2   9   4       85.21       64.71       11.76 o   0.3736E-02
   3   9   4     1480.32     1499.69       51.15 o   0.1434E-03
   4   9   4      403.76      447.57       25.45 o   0.6327E-03
   5   9   4     1458.30     1427.85       54.17 o   0.1424E-03
   6   9   4       27.71       32.64       11.44 o   0.5248E-02
   7   9   4     4537.99     4435.77      120.91 o   0.2744E-04
   8   9   4      792.51      842.91       42.16 o   0.2606E-03
   9   9   4     2207.89     2267.01       80.68 o   0.7072E-04
  10   9   4      320.24      258.26       30.17 o   0.6644E-03
  11   9   4     1551.12     1410.81       71.21 o   0.1079E-03
  12   9   4      279.60      252.32       39.88 o   0.4702E-03
  13   9   4      253.53      345.78       52.75 o   0.2929E-03
  14   9   4      893.71     1054.44      103.18 o   0.7608E-04
 -13  10   4       47.53       45.97       31.69 o   0.9128E-03
 -12  10   4     2080.23     1904.97      116.69 o   0.5028E-04
 -11  10   4      316.78      289.47       42.31 o   0.4139E-03
 -10  10   4     1649.55     1728.19       75.07 o   0.9305E-04
  -9  10   4      288.35      288.18       28.58 o   0.7037E-03
  -8  10   4     2322.81     2329.21       87.09 o   0.6392E-04
  -7  10   4      183.63      191.02       22.30 o   0.1136E-02
  -6  10   4      182.16      166.80       35.92 o   0.6111E-03
  -5  10   4      165.92      205.99       20.91 o   0.1185E-02
  -4  10   4     2999.75     2824.81      104.12 o   0.4554E-04
  -3  10   4      259.19      309.78       23.91 o   0.8462E-03
  -2  10   4     1141.03     1115.69       55.13 o   0.1658E-03
  -1  10   4     4324.92     4178.18      110.98 o   0.3094E-04
   0  10   4     9723.97     9844.71      212.55 o   0.7865E-05
   1  10   4       29.81        3.97       10.52 o   0.7445E-02
   2  10   4     4784.21     4858.00      123.33 o   0.2494E-04
   3  10   4        6.26        0.96        6.52 o   0.2083E-01
   4  10   4     2361.89     2392.59       57.39 o   0.8581E-04
   5  10   4     2273.50     2234.18       75.44 o   0.7554E-04
   6  10   4     1546.58     1413.99       71.61 o   0.1086E-03
   7  10   4       44.32       56.57       13.21 o   0.3557E-02
   8  10   4     1829.55     1722.09       86.06 o   0.7800E-04
   9  10   4      170.03      152.92       20.43 o   0.1388E-02
  10  10   4      734.99      794.62       58.55 o   0.1889E-03
  11  10   4      225.83      250.42       34.38 o   0.5913E-03
  12  10   4      226.03      151.84       36.23 o   0.5963E-03
  13  10   4       -3.85       11.68       20.09 o   0.3614E-03
  14  10   4       46.71        4.11       37.44 o   0.6966E-03
 -12  11   4      590.17      580.96       60.18 o   0.2027E-03
 -11  11   4     1658.74     1419.04      101.52 o   0.6796E-04
 -10  11   4      114.32      108.75       20.98 o   0.1545E-02
  -9  11   4      184.24      170.95       25.74 o   0.9703E-03
  -8  11   4      660.11      775.00       53.27 o   0.2155E-03
  -7  11   4     1501.48     1423.77       62.54 o   0.1249E-03
  -6  11   4      479.85      476.97       37.53 o   0.4031E-03
  -5  11   4      955.57      915.76       53.06 o   0.1962E-03
  -4  11   4       -2.49        2.08       11.37 o   0.1475E-02
  -3  11   4     1514.60     1564.08       68.15 o   0.1096E-03
  -2  11   4     2801.91     2704.49      101.81 o   0.4823E-04
  -1  11   4      253.97      272.91       21.98 o   0.9620E-03
   0  11   4      349.41      372.08       25.67 o   0.6884E-03
   1  11   4     4244.89     4068.95      114.98 o   0.3098E-04
   2  11   4       64.09       65.43       13.42 o   0.3236E-02
   3  11   4     2497.87     2564.53       68.94 o   0.7176E-04
   4  11   4     1340.68     1428.36       41.35 o   0.1750E-03
   5  11   4      877.37      849.07       37.26 o   0.2828E-03
   6  11   4     3369.45     3313.51      120.10 o   0.3574E-04
   7  11   4     4243.12     4164.28      144.91 o   0.2451E-04
   8  11   4        6.69       25.43       10.59 o   0.6855E-02
   9  11   4     1018.97     1103.90      101.08 o   0.7672E-04
  10  11   4      175.94      197.44       50.85 o   0.3363E-03
  11  11   4       98.56       76.95       37.34 o   0.6441E-03
  12  11   4      204.21      252.07       50.09 o   0.3340E-03
 -12  12   4      790.41      693.73       72.17 o   0.1451E-03
 -11  12   4       82.59       82.14       25.57 o   0.1211E-02
 -10  12   4      256.33      288.93       54.73 o   0.2814E-03
  -9  12   4      103.11       91.28       23.17 o   0.1373E-02
  -8  12   4       49.93       86.58       14.54 o   0.2791E-02
  -7  12   4      807.88      763.37       60.48 o   0.1813E-03
  -6  12   4      725.07      756.84       42.17 o   0.2838E-03
  -5  12   4       -4.37        0.79       11.80 o   0.3922E-02
  -4  12   4      745.26      687.57       47.89 o   0.2539E-03
  -3  12   4      459.07      405.44       36.60 o   0.4393E-03
  -2  12   4      278.20      211.82       29.51 o   0.7513E-03
  -1  12   4      804.80      828.56       40.47 o   0.2745E-03
   0  12   4      410.65      438.35       29.32 o   0.5533E-03
   1  12   4      473.78      471.59       32.12 o   0.4790E-03
   2  12   4     1917.78     2025.52       71.79 o   0.8544E-04
   3  12   4     2934.83     3036.35       79.18 o   0.5598E-04
   4  12   4     5895.85     5700.03      114.88 o   0.2150E-04
   5  12   4        1.71        1.37        7.18 o   0.4351E-02
   6  12   4       45.20       42.66       10.48 o   0.5215E-02
   7  12   4      415.09      522.20       60.21 o   0.2134E-03
   8  12   4      623.78      651.90       77.48 o   0.1335E-03
   9  12   4      490.06      463.85       70.64 o   0.1661E-03
  10  12   4      127.41      176.00       37.31 o   0.5869E-03
  11  12   4       19.97       23.64       30.76 o   0.1013E-02
  12  12   4       50.29       48.32       26.71 o   0.1230E-02
  13  12   4      330.89      251.53       71.09 o   0.1772E-03
 -11  13   4      766.49      806.28      100.62 o   0.8288E-04
 -10  13   4      104.91       97.79       38.12 o   0.6094E-03
  -9  13   4       64.10       46.26       23.05 o   0.1578E-02
  -8  13   4      711.21      723.23       59.30 o   0.1910E-03
  -7  13   4       68.64       43.21       21.08 o   0.1833E-02
  -6  13   4      120.75      118.32       25.36 o   0.1140E-02
  -5  13   4      531.28      517.76       42.27 o   0.3352E-03
  -4  13   4     1279.08     1221.99       67.69 o   0.1260E-03
  -3  13   4     2991.13     2847.33      113.92 o   0.4136E-04
  -2  13   4      165.13      148.75       24.60 o   0.1106E-02
  -1  13   4       31.44       26.70       11.93 o   0.5085E-02
   0  13   4      287.04      273.68       25.76 o   0.8001E-03
   1  13   4      522.09      513.14       35.45 o   0.4091E-03
   2  13   4     2619.86     2665.30       89.89 o   0.5669E-04
   3  13   4     4191.35     4375.67      124.47 o   0.2777E-04
   4  13   4     2325.75     2332.29       67.65 o   0.7985E-04
   5  13   4       51.57       71.31       12.48 o   0.3480E-02
   6  13   4      128.82      132.03       18.81 o   0.1664E-02
   7  13   4     2004.79     2043.77       80.76 o   0.7612E-04
   8  13   4      469.10      435.13       50.06 o   0.2890E-03
   9  13   4      141.97      184.78       38.89 o   0.5409E-03
  10  13   4       31.60       15.95       29.22 o   0.1119E-02
  11  13   4      570.83      546.50       60.65 o   0.2017E-03
  12  13   4      149.01       50.61       49.09 o   0.3882E-03
 -10  14   4      -24.88        2.92       40.70 o   0.5960E-03
  -9  14   4      757.16      733.81       63.63 o   0.1702E-03
  -8  14   4      103.47       92.06       26.32 o   0.1126E-02
  -7  14   4     2089.22     2110.52      109.05 o   0.5300E-04
  -6  14   4      986.93     1015.56       70.70 o   0.1326E-03
  -5  14   4     1124.85     1142.20      102.86 o   0.7394E-04
  -4  14   4     2030.38     2082.45      142.70 o   0.3684E-04
  -3  14   4     6817.54     6700.64      210.46 o   0.1142E-04
  -2  14   4     1199.56     1284.80       67.36 o   0.1246E-03
  -1  14   4       99.07       91.57       17.19 o   0.2069E-02
   0  14   4      601.08      568.96       39.30 o   0.3493E-03
   1  14   4        2.22        3.92       12.09 o   0.9155E-03
   2  14   4     1934.76     2028.81       77.24 o   0.7954E-04
   3  14   4      784.90      756.54       47.55 o   0.2442E-03
   4  14   4      597.25      610.05       52.02 o   0.2465E-03
   5  14   4     1178.49     1120.82       75.27 o   0.1154E-03
   6  14   4      116.06       95.64       24.41 o   0.1232E-02
   7  14   4      404.25      406.24       46.24 o   0.3315E-03
   8  14   4     2141.94     2146.60      115.40 o   0.4897E-04
   9  14   4       -6.23        1.05       20.82 o   0.8260E-03
  10  14   4       57.90       26.32       25.54 o   0.1388E-02
  11  14   4     1906.71     1846.26      117.93 o   0.5017E-04
  -9  15   4       18.53       32.91       16.98 o   0.2937E-02
  -8  15   4     1872.89     1709.47      107.09 o   0.5943E-04
  -7  15   4      397.66      394.09       46.50 o   0.3342E-03
  -6  15   4       86.32       81.49       22.73 o   0.1467E-02
  -5  15   4       82.85       75.13       24.89 o   0.1294E-02
  -4  15   4     4218.35     4227.18      233.72 o   0.1345E-04
  -3  15   4       42.34       25.90       27.54 o   0.1226E-02
  -2  15   4       99.37      115.71       20.79 o   0.1537E-02
  -1  15   4      468.31      482.96       35.40 o   0.4367E-03
   0  15   4        1.73       10.38       12.83 o   0.4390E-03
   1  15   4      142.08      138.56       20.50 o   0.1457E-02
   2  15   4      105.03      148.22       18.64 o   0.1657E-02
   3  15   4      556.92      503.02       49.21 o   0.2765E-03
   4  15   4     1958.60     1735.61      100.92 o   0.6326E-04
   5  15   4      251.89      257.86       33.86 o   0.5890E-03
   6  15   4      544.32      621.08       53.27 o   0.2397E-03
   7  15   4      772.71      704.24       66.29 o   0.1632E-03
   8  15   4      961.56      994.75       76.21 o   0.1207E-03
   9  15   4      728.68      683.48       68.40 o   0.1592E-03
  10  15   4       48.67       31.08       32.62 o   0.8785E-03
  -8  16   4      236.23      247.21       38.59 o   0.5075E-03
  -7  16   4      150.10      155.61       32.13 o   0.7461E-03
  -6  16   4       13.04       52.08       15.87 o   0.3075E-02
  -5  16   4      263.46      259.00       39.34 o   0.4791E-03
  -4  16   4       70.67      120.50       29.74 o   0.9168E-03
  -3  16   4      445.31      505.50       68.00 o   0.1755E-03
  -2  16   4      946.93      844.05      100.47 o   0.8163E-04
  -1  16   4     1184.92     1086.95       60.37 o   0.1499E-03
   0  16   4      302.19      302.48       30.45 o   0.6526E-03
   1  16   4     4588.21     4405.60      139.92 o   0.2421E-04
   2  16   4      291.59      331.22       30.94 o   0.6200E-03
   3  16   4      319.94      300.22       40.45 o   0.4415E-03
   4  16   4       26.98       23.56       22.30 o   0.1838E-02
   5  16   4     1583.49     1533.58       94.53 o   0.7425E-04
   6  16   4      144.42      157.81       28.29 o   0.9102E-03
   7  16   4      377.52      345.88       48.05 o   0.3274E-03
   8  16   4      841.40      783.16       72.42 o   0.1403E-03
   9  16   4      -11.27       27.90       30.27 o   0.4807E-03
  -8  17   4      748.79      691.29       94.47 o   0.9434E-04
  -7  17   4     2590.03     2417.94      135.13 o   0.3724E-04
  -6  17   4       79.46       25.25       26.78 o   0.1245E-02
  -5  17   4       72.60       96.87       24.10 o   0.1333E-02
  -4  17   4      256.83      243.84       39.54 o   0.4850E-03
  -3  17   4       30.52        6.59       25.49 o   0.1476E-02
  -2  17   4       86.26       34.61       37.33 o   0.6681E-03
  -1  17   4     1831.66     1737.04      102.24 o   0.6289E-04
   0  17   4     1715.63     1626.31       99.32 o   0.6760E-04
   1  17   4       20.88        3.15       13.70 o   0.4930E-02
   2  17   4      186.11      167.87       30.55 o   0.7785E-03
   3  17   4       14.12       56.49       18.06 o   0.2515E-02
   4  17   4       31.74       22.76       17.60 o   0.2778E-02
   5  17   4       -8.88       11.39       20.80 o   0.1652E-02
   6  17   4      323.40      309.64       43.81 o   0.3885E-03
   7  17   4      228.54      253.46       36.50 o   0.5444E-03
   8  17   4      245.74      209.86       56.80 o   0.2727E-03
  -8  18   4      353.44      376.72       66.11 o   0.1942E-03
  -7  18   4      563.19      476.10       80.69 o   0.1302E-03
  -6  18   4       51.35        0.00       34.97 o   0.7965E-03
  -5  18   4       57.21       87.34       22.37 o   0.1527E-02
  -4  18   4       60.74       29.34       24.57 o   0.1483E-02
  -3  18   4      590.48      547.21       60.07 o   0.2061E-03
  -2  18   4      288.23      188.44       64.35 o   0.2180E-03
  -1  18   4     1571.38     1505.70      143.71 o   0.3989E-04
   0  18   4     1711.18     1694.80      102.28 o   0.6431E-04
   1  18   4      147.45      211.84       41.69 o   0.4685E-03
   2  18   4      292.98      265.35       39.09 o   0.4821E-03
   3  18   4      258.84      197.06       38.05 o   0.5279E-03
   4  18   4      576.04      572.17       57.88 o   0.2137E-03
   5  18   4       -0.96        1.92        9.49 o   0.3077E-04
   6  18   4      172.21      158.74       42.29 o   0.4681E-03
   7  18   4      462.56      361.38       75.33 o   0.1532E-03
  -5  19   4      -10.94       26.41       34.95 o   0.3177E-03
  -4  19   4      963.20      923.40       80.95 o   0.1130E-03
  -3  19   4      138.28       97.43       32.06 o   0.8061E-03
  -2  19   4       48.15       96.48       19.95 o   0.1808E-02
   0  19   4     1504.76     1457.99      134.00 o   0.4493E-04
   1  19   4       61.16        4.47       33.40 o   0.8626E-03
   2  19   4       -5.40        0.97       21.44 o   0.5515E-03
   3  19   4      103.38       37.87       45.46 o   0.4588E-03
   4  19   4     1449.60     1248.94       96.92 o   0.7661E-04
   5  19   4       52.45        4.33       37.31 o   0.6990E-03
   6  19   4      160.05       94.90       43.93 o   0.4626E-03
  -2  20   4       74.84      126.65       39.49 o   0.5682E-03
  -1  20   4      244.00      185.77       54.68 o   0.2949E-03
   0  20   4       70.25      166.94       31.38 o   0.7919E-03
   1  20   4       83.27       23.96       38.82 o   0.6262E-03
   2  20   4       49.32        5.57       32.06 o   0.9350E-03
  -3 -16   5       -4.86       12.44       24.99 o   0.2412E-03
  -2 -16   5      353.35      372.41       63.87 o   0.2070E-03
  -1 -16   5        1.48        0.62       24.02 o   0.2634E-04
   0 -16   5       61.52       76.69       39.00 o   0.6052E-03
   1 -16   5       46.01       67.28       30.13 o   0.9671E-03
   2 -16   5     1135.62     1096.53      122.80 o   0.5548E-04
   3 -16   5      161.11      206.92       49.10 o   0.3581E-03
   4 -16   5      167.02      113.43       48.00 o   0.3894E-03
   5 -16   5      -71.85        1.41       46.13 o   0.4597E-03
   6 -16   5      189.06      323.09       51.20 o   0.3151E-03
  -7 -15   5      678.23      581.14       91.65 o   0.1021E-03
  -5 -15   5      479.21      444.42       82.41 o   0.1278E-03
  -4 -15   5     -128.69        6.76       45.07 o   0.4718E-03
  -3 -15   5      110.68      117.07       40.64 o   0.5340E-03
  -2 -15   5      255.02      271.82       58.36 o   0.2535E-03
  -1 -15   5       52.82       85.03       26.23 o   0.1218E-02
   0 -15   5      717.15      842.30       92.83 o   0.9546E-04
   1 -15   5      896.22      906.41      103.09 o   0.7775E-04
   2 -15   5      105.56      131.36       43.83 o   0.4625E-03
   3 -15   5      114.66       85.58       40.37 o   0.5510E-03
   4 -15   5       25.67        0.17       28.10 o   0.1241E-02
   5 -15   5      450.51      474.42       76.81 o   0.1444E-03
   6 -15   5       20.92        0.01       32.45 o   0.9378E-03
   7 -15   5      271.40      285.77       60.78 o   0.2349E-03
   8 -15   5       49.81       92.68       33.73 o   0.7834E-03
  -8 -14   5       80.77      120.00       41.04 o   0.5316E-03
  -7 -14   5     1246.90     1140.15       90.77 o   0.8816E-04
  -6 -14   5       44.49       40.44       22.59 o   0.1707E-02
  -5 -14   5      191.88       93.51       54.76 o   0.3071E-03
  -4 -14   5      556.03      664.64       78.83 o   0.1309E-03
  -3 -14   5      909.84      783.99      104.47 o   0.7786E-04
  -2 -14   5      273.03      272.16       57.62 o   0.2590E-03
  -1 -14   5       15.95       11.23       28.31 o   0.1210E-02
   0 -14   5     1695.61     1654.12      142.32 o   0.3947E-04
   1 -14   5      124.22      150.01       41.04 o   0.5119E-03
   2 -14   5     1397.37     1307.02      126.05 o   0.5079E-04
   3 -14   5       99.90      105.17       43.89 o   0.4701E-03
   4 -14   5      176.35      102.40       49.45 o   0.3711E-03
   5 -14   5      356.23      406.72       69.11 o   0.1782E-03
   6 -14   5      284.38      412.11       66.53 o   0.1918E-03
   7 -14   5      630.65      509.39       87.13 o   0.1136E-03
   8 -14   5      624.27      625.57       93.78 o   0.9733E-04
   9 -14   5       76.93       14.17       45.15 o   0.4748E-03
  -9 -13   5      688.46      787.25       97.07 o   0.8951E-04
  -8 -13   5       34.73        1.22       26.79 o   0.1351E-02
  -7 -13   5       70.98      125.00       20.96 o   0.1548E-02
  -6 -13   5      592.95      521.24       59.31 o   0.2116E-03
  -5 -13   5      152.00      105.85       30.27 o   0.8754E-03
  -4 -13   5     1337.12     1163.40      125.63 o   0.5238E-04
  -3 -13   5     2762.88     2819.49      184.87 o   0.2245E-04
  -2 -13   5      191.99      175.37       49.47 o   0.3572E-03
  -1 -13   5      -33.00        6.04       23.59 o   0.1708E-02
   0 -13   5       20.21       61.43       23.73 o   0.1541E-02
   1 -13   5     1481.52     1584.91      131.23 o   0.4592E-04
   2 -13   5      135.16      146.76       39.52 o   0.5407E-03
   3 -13   5      122.40      197.49       36.71 o   0.5907E-03
   4 -13   5      647.29      563.84       82.64 o   0.1225E-03
   5 -13   5      185.13      235.03       46.29 o   0.3876E-03
   6 -13   5     1347.40     1687.51      127.72 o   0.4791E-04
   7 -13   5     1112.05     1136.41      118.85 o   0.5840E-04
   8 -13   5       15.18       44.39       20.32 o   0.2086E-02
   9 -13   5     3508.64     2964.72      227.72 o   0.1549E-04
  10 -13   5      455.83      464.64       53.56 o   0.2555E-03
 -10 -12   5     2827.54     3148.03      205.57 o   0.1846E-04
  -9 -12   5      475.36      407.75       55.38 o   0.2497E-03
  -8 -12   5      315.23      343.74       45.16 o   0.3658E-03
  -7 -12   5     1951.99     1757.82      109.82 o   0.5682E-04
  -6 -12   5       44.88       31.72       17.81 o   0.2543E-02
  -5 -12   5      251.79      240.29       37.05 o   0.5341E-03
  -4 -12   5      297.25      296.38       38.89 o   0.4709E-03
  -3 -12   5     1363.80     1464.76      118.68 o   0.5491E-04
  -2 -12   5     1201.76     1245.61      110.65 o   0.6441E-04
  -1 -12   5     2210.04     2240.82      153.73 o   0.3209E-04
   0 -12   5       29.99       31.99       27.75 o   0.1218E-02
   1 -12   5       19.25       24.70       24.93 o   0.1515E-02
   2 -12   5      736.84      774.55       84.67 o   0.1116E-03
   3 -12   5       70.72      109.03       29.62 o   0.9354E-03
   4 -12   5      408.81      462.84       66.86 o   0.1850E-03
   5 -12   5      846.92     1014.85       94.57 o   0.8874E-04
   6 -12   5       17.78       34.58       27.03 o   0.1278E-02
   7 -12   5      480.65      443.43       49.20 o   0.2891E-03
   8 -12   5      671.43      710.77       59.65 o   0.1918E-03
   9 -12   5      506.35      517.76       53.51 o   0.2460E-03
  10 -12   5      938.41     1046.97       75.15 o   0.1212E-03
  11 -12   5       -9.88       81.62       34.92 o   0.1094E-03
 -10 -11   5     2095.35     1931.79      119.98 o   0.4798E-04
  -9 -11   5      496.50      501.68       55.03 o   0.2426E-03
  -8 -11   5       58.94       46.80       25.39 o   0.1371E-02
  -7 -11   5      722.90      872.39       62.57 o   0.1708E-03
  -6 -11   5      681.06      778.23       58.52 o   0.1921E-03
  -5 -11   5       57.48       42.48       22.39 o   0.1691E-02
  -4 -11   5       10.92       10.93       15.23 o   0.3969E-02
  -3 -11   5     4251.16     4550.25      229.79 o   0.1348E-04
  -2 -11   5     2417.82     2516.13      158.59 o   0.2950E-04
  -1 -11   5       40.99       27.80       29.46 o   0.1067E-02
   0 -11   5       54.84       44.44       39.29 o   0.6080E-03
   1 -11   5     1151.82     1223.77      104.16 o   0.7067E-04
   2 -11   5      816.04      919.00       84.45 o   0.1069E-03
   3 -11   5        7.40       15.68       16.46 o   0.2224E-02
   4 -11   5      144.10      201.35       22.87 o   0.1119E-02
   5 -11   5      716.99      726.31       54.00 o   0.2169E-03
   6 -11   5     1451.27     1516.24       82.17 o   0.9135E-04
   7 -11   5      844.58      834.28       62.99 o   0.1672E-03
   8 -11   5      148.53      161.14       26.07 o   0.9962E-03
   9 -11   5      157.82      132.49       40.83 o   0.5116E-03
  10 -11   5      219.36      190.99       51.19 o   0.3296E-03
  11 -11   5       57.32       32.71       32.03 o   0.9023E-03
 -11 -10   5       82.49      106.35       37.07 o   0.6415E-03
 -10 -10   5      101.60       58.35       27.12 o   0.1140E-02
  -9 -10   5      623.27      541.52       58.34 o   0.2113E-03
  -8 -10   5      255.26      248.03       37.16 o   0.5276E-03
  -7 -10   5      134.06      169.20       27.39 o   0.9434E-03
  -6 -10   5      199.29      261.15       31.20 o   0.6911E-03
  -5 -10   5       77.14       86.77       20.72 o   0.1690E-02
  -4 -10   5      -24.22        4.32       17.71 o   0.2986E-02
  -3 -10   5      -11.13        6.78       11.96 o   0.6322E-02
  -2 -10   5      743.35      797.57       80.26 o   0.1208E-03
  -1 -10   5      151.26      275.35       38.96 o   0.4996E-03
   0 -10   5      265.57      359.45       45.59 o   0.3633E-03
   1 -10   5      558.32      572.33       68.31 o   0.1675E-03
   2 -10   5      390.96      380.91       35.00 o   0.4910E-03
   3 -10   5       25.26       35.05       12.52 o   0.4613E-02
   4 -10   5      646.73      638.40       48.77 o   0.2581E-03
   5 -10   5     2330.14     2504.40      104.95 o   0.5123E-04
   6 -10   5      837.46      873.53       59.64 o   0.1774E-03
   7 -10   5       -5.54        1.88       18.45 o   0.1056E-02
   8 -10   5      114.53      161.64       37.62 o   0.5866E-03
   9 -10   5       -9.95       10.67       22.00 o   0.1618E-02
  10 -10   5       44.81       47.56       29.23 o   0.1059E-02
  11 -10   5      197.56      207.19       51.50 o   0.3261E-03
  12 -10   5      333.63      232.65       70.24 o   0.1828E-03
 -11  -9   5      227.91      260.47       50.64 o   0.3248E-03
 -10  -9   5       32.05       50.77       21.94 o   0.1772E-02
  -9  -9   5       37.03       71.44       29.74 o   0.1008E-02
  -8  -9   5       57.49       44.45       20.83 o   0.1859E-02
  -7  -9   5      921.33      874.02       67.13 o   0.1491E-03
  -6  -9   5       65.26       84.07       19.04 o   0.1947E-02
  -5  -9   5     1739.91     1610.64       89.31 o   0.7762E-04
  -4  -9   5     5418.41     5523.90      182.00 o   0.1566E-04
  -3  -9   5       81.89       66.88       19.30 o   0.1953E-02
  -2  -9   5     4126.37     4059.03      208.75 o   0.1598E-04
  -1  -9   5     1531.82     1720.71      112.76 o   0.5657E-04
   0  -9   5      500.83      465.88       61.55 o   0.2067E-03
   1  -9   5      674.06      636.10       42.59 o   0.2971E-03
   2  -9   5      245.87      266.19       26.25 o   0.8203E-03
   3  -9   5     5280.39     5281.02      168.57 o   0.1762E-04
   4  -9   5     6578.60     6266.57      200.75 o   0.1271E-04
   5  -9   5      176.63      166.04       26.82 o   0.9507E-03
   6  -9   5     1813.71     1674.76      122.67 o   0.4963E-04
   7  -9   5       72.87       54.89       23.01 o   0.1541E-02
   8  -9   5      245.68      273.56       43.76 o   0.4063E-03
   9  -9   5      515.09      623.56       71.59 o   0.1552E-03
  10  -9   5       28.83       20.53       27.22 o   0.1265E-02
  11  -9   5      -10.86        5.53       25.33 o   0.1139E-02
  12  -9   5     2580.17     2566.61      191.93 o   0.2167E-04
 -12  -8   5       -2.17       41.14       25.50 o   0.4429E-04
 -11  -8   5      201.72      189.29       49.48 o   0.3533E-03
 -10  -8   5       15.83        5.13       22.20 o   0.1965E-02
  -9  -8   5        6.05       16.45       18.50 o   0.1222E-02
  -8  -8   5      113.93      136.64       40.39 o   0.5298E-03
  -7  -8   5     4092.74     4139.62      155.95 o   0.2289E-04
  -6  -8   5        1.71       19.79       13.81 o   0.3192E-03
  -5  -8   5     4233.09     4256.28      153.16 o   0.2288E-04
  -4  -8   5      114.96       66.27       22.07 o   0.1536E-02
  -3  -8   5      380.31      409.82       35.67 o   0.4677E-03
  -2  -8   5      138.58      149.16       21.97 o   0.1296E-02
  -1  -8   5       53.05       18.64       25.35 o   0.1423E-02
   0  -8   5      988.17      884.12       50.66 o   0.2066E-03
   1  -8   5     2521.21     2574.29       94.28 o   0.5531E-04
   2  -8   5       22.67       42.78       10.89 o   0.5236E-02
   3  -8   5     2234.95     2187.31       90.08 o   0.6470E-04
   4  -8   5      394.56      415.24       35.13 o   0.4766E-03
   5  -8   5     1022.71      955.80       81.35 o   0.1099E-03
   6  -8   5     1529.64     1507.33      109.18 o   0.6177E-04
   7  -8   5     2194.62     2287.27      141.58 o   0.3614E-04
   8  -8   5      115.55       99.78       32.47 o   0.7918E-03
   9  -8   5      646.78      704.22       78.37 o   0.1292E-03
  10  -8   5       15.91       37.95       24.62 o   0.1518E-02
  11  -8   5      391.98      470.53       65.69 o   0.1896E-03
  12  -8   5      530.54      506.82       81.12 o   0.1289E-03
  13  -8   5     3228.49     2901.27      224.29 o   0.1614E-04
 -13  -7   5       86.03      146.40       36.64 o   0.6318E-03
 -12  -7   5        9.90        2.14       31.88 o   0.3790E-03
 -11  -7   5      308.11      286.85       59.56 o   0.2405E-03
 -10  -7   5      177.11      140.17       45.89 o   0.4152E-03
  -9  -7   5      291.82      285.80       55.37 o   0.2733E-03
  -8  -7   5      355.27      453.07       56.55 o   0.2427E-03
  -7  -7   5      931.69      946.82       90.39 o   0.9522E-04
  -6  -7   5     5484.53     5557.43      183.42 o   0.1550E-04
  -5  -7   5     3614.75     3778.54      134.39 o   0.2881E-04
  -4  -7   5        1.15       20.26        8.58 o   0.7138E-03
  -3  -7   5      633.57      744.57       46.78 o   0.2592E-03
  -2  -7   5     4891.29     5200.22      158.88 o   0.1901E-04
  -1  -7   5      104.49      101.72       15.86 o   0.2169E-02
   0  -7   5     3276.75     3271.67      106.61 o   0.4053E-04
   1  -7   5      529.89      437.53       34.54 o   0.4508E-03
   2  -7   5     6935.83     6681.69      195.56 o   0.1222E-04
   3  -7   5       30.05       18.34       12.10 o   0.5339E-02
   4  -7   5     1791.14     1609.60      106.16 o   0.6136E-04
   5  -7   5      789.83      763.21       70.24 o   0.1473E-03
   6  -7   5     1264.87     1235.03       97.13 o   0.7776E-04
   7  -7   5     3563.00     3709.40      191.34 o   0.1910E-04
   8  -7   5       30.27       11.13       19.72 o   0.2377E-02
   9  -7   5       66.23       77.16       26.69 o   0.1193E-02
  10  -7   5      226.91      266.38       50.16 o   0.3305E-03
  11  -7   5      180.42      189.28       48.26 o   0.3710E-03
  12  -7   5      462.76      485.39       74.20 o   0.1532E-03
  13  -7   5       28.62       25.47       31.68 o   0.9494E-03
 -13  -6   5      147.74       98.62       47.36 o   0.4031E-03
 -12  -6   5     1348.07     1307.68      127.01 o   0.5050E-04
 -11  -6   5      269.81      253.77       54.32 o   0.2859E-03
 -10  -6   5       82.36       78.57       35.30 o   0.7154E-03
  -9  -6   5     1417.37     1524.44      118.78 o   0.5443E-04
  -8  -6   5      972.97      913.05       91.15 o   0.9360E-04
  -7  -6   5     3946.26     3646.54      205.45 o   0.1697E-04
  -6  -6   5      564.16      522.96       64.50 o   0.1865E-03
  -5  -6   5       97.49      124.99       19.19 o   0.1627E-02
  -4  -6   5      163.37      121.54       24.21 o   0.1164E-02
  -3  -6   5     5253.95     5844.60      164.26 o   0.1700E-04
  -2  -6   5      602.43      822.93       64.93 o   0.1660E-03
  -1  -6   5       28.06       18.17        9.63 o   0.7523E-02
   0  -6   5       83.15       58.27       13.42 o   0.3345E-02
   1  -6   5     5038.01     5170.93      146.72 o   0.2039E-04
   2  -6   5     6110.47     5947.91      175.18 o   0.1504E-04
   3  -6   5     3960.13     3673.69      172.66 o   0.2139E-04
   4  -6   5      267.57      231.43       35.74 o   0.5619E-03
   5  -6   5     1884.56     1867.04       66.18 o   0.9686E-04
   6  -6   5      722.30      851.88       68.94 o   0.1484E-03
   7  -6   5      590.25      650.41       65.76 o   0.1729E-03
   8  -6   5      461.59      593.28       62.97 o   0.1925E-03
   9  -6   5     5749.69     5403.54      282.16 o   0.9036E-05
  10  -6   5      208.99      243.00       47.45 o   0.3682E-03
  11  -6   5       27.68        0.11       29.01 o   0.1163E-02
  12  -6   5      273.65      204.16       59.67 o   0.2480E-03
  13  -6   5      685.47      757.26       93.85 o   0.9492E-04
 -14  -5   5      257.37      224.75       59.81 o   0.2466E-03
 -13  -5   5      571.03      572.51       84.16 o   0.1191E-03
 -12  -5   5       87.30       68.16       38.79 o   0.6054E-03
 -11  -5   5       75.99       71.96       33.96 o   0.7674E-03
 -10  -5   5     4993.63     4912.28      257.21 o   0.1089E-04
  -9  -5   5       21.37       10.00       17.28 o   0.3073E-02
  -8  -5   5      966.30     1027.05       89.47 o   0.9470E-04
  -7  -5   5       22.16       13.49       16.72 o   0.3208E-02
  -6  -5   5     1959.87     2095.95      125.66 o   0.4440E-04
  -5  -5   5      634.45      614.09       35.96 o   0.3668E-03
  -4  -5   5      569.24      604.74       32.84 o   0.4018E-03
  -3  -5   5      384.44      402.78       46.05 o   0.3384E-03
  -2  -5   5     1604.45     1778.40       99.24 o   0.6661E-04
  -1  -5   5     1060.62     1038.18       45.66 o   0.2082E-03
   0  -5   5       -5.08        4.93        7.95 o   0.1353E-01
   1  -5   5     1724.19     1653.77       67.43 o   0.1047E-03
   2  -5   5     3263.05     3577.55      106.83 o   0.3824E-04
   3  -5   5       66.01       82.73       17.88 o   0.2109E-02
   4  -5   5      632.11      632.83       58.88 o   0.2023E-03
   5  -5   5      139.98      132.32       27.77 o   0.9670E-03
   6  -5   5      342.00      376.81       48.09 o   0.3255E-03
   7  -5   5     1235.63     1246.62       96.72 o   0.7846E-04
   8  -5   5     2931.41     3099.82      169.42 o   0.2452E-04
   9  -5   5     1110.81     1148.12       99.54 o   0.7703E-04
  10  -5   5      913.93      876.02       95.41 o   0.8821E-04
  11  -5   5      340.87      297.09       58.53 o   0.2440E-03
  12  -5   5      404.41      349.40       69.69 o   0.1782E-03
  13  -5   5      124.15      134.01       43.21 o   0.4681E-03
  14  -5   5      663.69      680.86       93.12 o   0.9740E-04
 -14  -4   5       72.61       48.66       24.82 o   0.1371E-02
 -13  -4   5       12.28       12.09       15.74 o   0.3684E-02
 -12  -4   5      162.99      161.93       30.10 o   0.8120E-03
 -11  -4   5     1664.87     1546.67       94.93 o   0.7305E-04
 -10  -4   5     2466.55     2389.73      103.09 o   0.5266E-04
  -9  -4   5     7115.23     6818.75      211.01 o   0.1116E-04
  -8  -4   5     3735.53     3936.88      195.63 o   0.1800E-04
  -7  -4   5      325.26      372.20       46.61 o   0.3417E-03
  -6  -4   5       14.28        7.55       16.86 o   0.3281E-02
  -5  -4   5      343.29      300.66       25.15 o   0.7604E-03
  -4  -4   5      173.04      159.47       15.93 o   0.1797E-02
  -3  -4   5     8375.02     7665.34      211.48 o   0.9897E-05
  -2  -4   5       92.82      108.82       12.34 o   0.2789E-02
  -1  -4   5      261.93      281.84       20.29 o   0.1024E-02
   0  -4   5     2958.02     2582.21       90.98 o   0.5432E-04
   1  -4   5     1853.07     2162.74       67.61 o   0.8868E-04
   2  -4   5     1280.05     1120.10       72.33 o   0.1196E-03
   3  -4   5    24087.73    23226.23      797.01 o   0.9501E-06
   4  -4   5      784.72      793.89       62.25 o   0.1718E-03
   5  -4   5      565.90      624.44       55.62 o   0.2225E-03
   6  -4   5      500.81      619.39       55.53 o   0.2276E-03
   7  -4   5      445.54      479.40       59.84 o   0.2178E-03
   8  -4   5     2737.82     2559.55      161.36 o   0.2799E-04
   9  -4   5      489.76      616.71       63.09 o   0.1898E-03
  10  -4   5     1689.05     1602.13      131.89 o   0.4501E-04
  11  -4   5      582.72      630.15       78.42 o   0.1325E-03
  12  -4   5      135.18      116.24       41.42 o   0.5106E-03
  13  -4   5      -20.88       33.13       24.45 o   0.1547E-02
  14  -4   5      119.92       81.67       43.43 o   0.4812E-03
 -14  -3   5       91.71      140.33       25.82 o   0.1097E-02
 -13  -3   5       -2.00        2.57       17.07 o   0.1880E-03
 -12  -3   5      113.38       88.51       25.27 o   0.1199E-02
 -11  -3   5      912.42      895.35       51.48 o   0.2041E-03
 -10  -3   5      458.67      431.30       34.20 o   0.4681E-03
  -9  -3   5     2526.59     2583.66       85.13 o   0.6034E-04
  -8  -3   5      665.41      642.99       37.81 o   0.3414E-03
  -7  -3   5      869.84      998.17       75.63 o   0.1239E-03
  -6  -3   5      136.34      151.82       28.88 o   0.8851E-03
  -5  -3   5     1230.45     1252.48       83.68 o   0.9597E-04
  -4  -3   5     2940.11     2774.01       92.19 o   0.5263E-04
  -3  -3   5     3510.26     3427.22       86.40 o   0.4492E-04
  -2  -3   5     5085.72     4926.57      137.35 o   0.2248E-04
  -1  -3   5     2217.37     2116.41       56.81 o   0.9574E-04
   0  -3   5      357.96      309.61       23.63 o   0.8078E-03
   1  -3   5       16.11       57.19        7.66 o   0.7044E-02
   2  -3   5     9719.56    10114.28      340.23 o   0.4953E-05
   3  -3   5     6784.77     5998.69      256.76 o   0.9559E-05
   4  -3   5       16.82       29.39       10.51 o   0.6486E-02
   5  -3   5     1272.74     1166.75       52.98 o   0.1647E-03
   6  -3   5      706.54      852.16       37.56 o   0.2927E-03
   7  -3   5       67.11       91.45       23.41 o   0.1387E-02
   8  -3   5      477.77      560.33       58.62 o   0.2137E-03
   9  -3   5      987.53      944.43       93.29 o   0.8981E-04
  10  -3   5       98.82      140.32       34.55 o   0.6978E-03
  11  -3   5      138.69      182.07       38.37 o   0.5586E-03
  12  -3   5      179.21      245.42       48.34 o   0.3543E-03
  13  -3   5       50.24       50.51       31.42 o   0.9248E-03
  14  -3   5      220.26      217.66       56.77 o   0.2731E-03
 -14  -2   5       -2.08        3.91       25.52 o   0.4084E-04
 -13  -2   5     1925.15     2023.95       84.94 o   0.7362E-04
 -12  -2   5     1469.30     1459.26       59.13 o   0.1305E-03
 -11  -2   5     1738.49     1691.21       73.29 o   0.9489E-04
 -10  -2   5     1360.19     1353.21       60.74 o   0.1339E-03
  -9  -2   5       30.11       25.88       11.14 o   0.5672E-02
  -8  -2   5       31.85       50.95        9.29 o   0.5864E-02
  -7  -2   5        3.10        8.24        8.07 o   0.6597E-02
  -6  -2   5      733.74      737.07       64.31 o   0.1685E-03
  -5  -2   5     1081.00     1065.37       75.74 o   0.1175E-03
  -4  -2   5     3306.60     3306.06      150.09 o   0.2769E-04
  -3  -2   5     2609.98     2314.17       80.75 o   0.6709E-04
  -2  -2   5     8742.60     9019.79      315.21 o   0.5911E-05
  -1  -2   5      317.62      260.82       34.37 o   0.5663E-03
   0  -2   5     4110.34     4114.31      113.75 o   0.3111E-04
   1  -2   5     2797.11     2897.85      115.65 o   0.4108E-04
   2  -2   5      240.24      235.43       25.85 o   0.8768E-03
   3  -2   5     1527.84     1625.13       83.38 o   0.8525E-04
   4  -2   5     4412.50     4247.77       96.68 o   0.3345E-04
   5  -2   5     7802.40     7553.95      202.87 o   0.1057E-04
   6  -2   5     1535.86     1567.27       58.66 o   0.1245E-03
   7  -2   5       89.15      118.44       25.12 o   0.1200E-02
   8  -2   5      301.68      298.34       46.53 o   0.3615E-03
   9  -2   5       21.91       34.09       19.57 o   0.2278E-02
  10  -2   5     3017.17     2868.14      182.01 o   0.2251E-04
  11  -2   5       21.82       10.55       23.70 o   0.1697E-02
  12  -2   5      207.16      160.97       51.35 o   0.3337E-03
  13  -2   5     3226.31     3359.46      211.67 o   0.1714E-04
  14  -2   5     2643.29     2449.59      193.07 o   0.2160E-04
 -14  -1   5     1443.14     1472.71       92.23 o   0.7914E-04
 -13  -1   5      519.90      508.56       41.99 o   0.3350E-03
 -12  -1   5       10.55       11.25       11.93 o   0.6143E-02
 -11  -1   5     1919.93     1946.07       66.41 o   0.9429E-04
 -10  -1   5      112.80      110.88       14.36 o   0.2353E-02
  -9  -1   5     2804.62     2654.22       89.99 o   0.5568E-04
  -8  -1   5       23.65       24.42        9.12 o   0.7597E-02
  -7  -1   5     1588.64     1489.39       57.64 o   0.1287E-03
  -6  -1   5       66.40       67.77       17.01 o   0.2367E-02
  -5  -1   5    15920.19    15288.14      374.50 o   0.3011E-05
  -4  -1   5     3321.86     3023.85      146.70 o   0.2950E-04
  -3  -1   5     6733.53     6353.10      173.23 o   0.1424E-04
  -2  -1   5     2015.27     2052.68       95.16 o   0.6364E-04
  -1  -1   5     1200.28     1241.16       68.55 o   0.1248E-03
   0  -1   5     2421.39     2503.52      107.91 o   0.4879E-04
   1  -1   5     1511.00     1548.25       73.55 o   0.1006E-03
   2  -1   5     4389.78     4318.91      171.11 o   0.1989E-04
   3  -1   5     3752.95     3789.33      157.86 o   0.2397E-04
   4  -1   5     3347.19     3330.96       97.55 o   0.4293E-04
   5  -1   5    13030.55    13219.81      319.35 o   0.4098E-05
   6  -1   5      222.97      243.14       34.81 o   0.5889E-03
   7  -1   5     1963.11     1987.07      121.78 o   0.4716E-04
   8  -1   5      103.28      118.17       31.63 o   0.8118E-03
   9  -1   5     3115.10     3512.22      178.11 o   0.2194E-04
  10  -1   5      609.11      560.44       73.00 o   0.1497E-03
  11  -1   5      131.94      143.12       38.44 o   0.5707E-03
  12  -1   5      367.14      347.40       61.52 o   0.2213E-03
  13  -1   5     2216.63     1953.97      168.73 o   0.2837E-04
  14  -1   5       39.36       50.65       27.01 o   0.1229E-02
  15  -1   5      -11.91       17.33       28.97 o   0.7879E-03
 -15   0   5      165.26      148.29       41.82 o   0.4844E-03
 -14   0   5     2982.73     2864.67      140.12 o   0.3245E-04
 -13   0   5       -6.00       37.29       22.75 o   0.3516E-03
 -12   0   5       30.57       38.83       11.38 o   0.4892E-02
 -11   0   5      632.43      626.06       35.75 o   0.3648E-03
 -10   0   5     3636.70     3615.05       95.17 o   0.4102E-04
  -9   0   5      730.25      776.07       34.95 o   0.3276E-03
  -8   0   5       24.23       16.91        8.77 o   0.8769E-02
  -7   0   5        7.48        4.63        5.72 o   0.2323E-01
  -6   0   5    11806.48    12049.24      209.60 o   0.6121E-05
  -5   0   5      326.83      314.74       25.77 o   0.7608E-03
  -4   0   5     3453.97     3380.45      105.45 o   0.3943E-04
  -3   0   5    13830.55    14276.09      465.82 o   0.2651E-05
  -2   0   5    16455.19    15727.26      540.06 o   0.2030E-05
  -1   0   5      417.92      403.51       24.16 o   0.6764E-03
   0   0   5      332.78      324.61       28.77 o   0.6545E-03
   1   0   5      746.59      798.33       45.94 o   0.2488E-03
   2   0   5     2182.63     2262.84      100.71 o   0.5601E-04
   3   0   5      658.08      661.64       30.05 o   0.4106E-03
   4   0   5      195.79      268.04       12.05 o   0.1581E-02
   5   0   5      254.51      223.22       34.20 o   0.6056E-03
   6   0   5    15642.58    16126.58      554.02 o   0.1960E-05
   7   0   5      256.45      239.78       22.60 o   0.9920E-03
   8   0   5       41.81       56.54       11.83 o   0.4346E-02
   9   0   5     3794.07     3602.52      126.23 o   0.3141E-04
  10   0   5       57.95       48.40       23.82 o   0.1493E-02
  11   0   5       82.28       71.06       32.07 o   0.8471E-03
  12   0   5      531.02      582.99       75.03 o   0.1441E-03
  13   0   5       -8.33       12.29       26.78 o   0.5361E-03
  14   0   5      403.33      441.52       76.88 o   0.1463E-03
  15   0   5      340.70      381.53       66.02 o   0.1941E-03
 -16   1   5      -21.17       46.09       28.33 o   0.1153E-02
 -15   1   5      286.15      197.18       63.71 o   0.2203E-03
 -14   1   5       47.09       72.15       21.39 o   0.1708E-02
 -13   1   5     1105.65     1056.95       76.85 o   0.1152E-03
 -12   1   5       98.35      134.28       18.48 o   0.1643E-02
 -11   1   5      156.92      135.65       21.86 o   0.1317E-02
 -10   1   5     2125.16     2030.71       67.28 o   0.8815E-04
  -9   1   5     1416.11     1430.59       50.37 o   0.1515E-03
  -8   1   5     1836.55     1921.26       48.96 o   0.1172E-03
  -7   1   5     4198.19     4497.62       82.86 o   0.3552E-04
  -6   1   5      401.31      343.05       18.36 o   0.9157E-03
  -5   1   5      544.20      702.26       27.27 o   0.4367E-03
  -4   1   5     4738.74     4560.24      109.35 o   0.2851E-04
  -3   1   5     8822.20     8449.70      155.05 o   0.1126E-04
  -2   1   5     4808.39     4673.78      132.36 o   0.2416E-04
  -1   1   5      619.15      628.39       23.14 o   0.5013E-03
   0   1   5     2206.52     2192.43       53.97 o   0.9681E-04
   1   1   5     6807.53     6758.41      238.56 o   0.9921E-05
   2   1   5       -0.55        1.53        3.13 o   0.2591E-02
   3   1   5      981.41     1041.64       31.15 o   0.2789E-03
   4   1   5       25.71       29.95        4.98 o   0.1241E-01
   5   1   5     1406.91     1673.89       87.24 o   0.8220E-04
   6   1   5     7018.84     6842.45      189.10 o   0.1238E-04
   7   1   5     2152.68     2044.75       80.50 o   0.7499E-04
   8   1   5     1542.98     1571.03       68.23 o   0.1076E-03
   9   1   5     3620.77     3585.69      123.77 o   0.3236E-04
  10   1   5     6996.18     6744.82      207.83 o   0.1149E-04
  11   1   5      331.20      450.43       56.69 o   0.2438E-03
  12   1   5      397.52      401.74       63.85 o   0.2019E-03
  13   1   5      105.37       70.08       44.91 o   0.4593E-03
  14   1   5       53.57       47.79       28.38 o   0.1103E-02
  15   1   5      268.30      265.36       61.01 o   0.2340E-03
 -15   2   5       39.49       57.71       26.19 o   0.1278E-02
 -14   2   5      792.84      833.86       67.24 o   0.1513E-03
 -13   2   5       -6.44       52.61       16.48 o   0.5436E-03
 -12   2   5       44.86       43.50       14.08 o   0.3666E-02
 -11   2   5        8.14        3.36        9.63 o   0.9958E-02
 -10   2   5     4754.59     4770.32      132.57 o   0.2399E-04
  -9   2   5     7949.55     8001.20      144.06 o   0.1249E-04
  -8   2   5      225.82      230.31       15.52 o   0.1421E-02
  -7   2   5     5300.15     5210.59       99.44 o   0.2609E-04
  -6   2   5     5852.95     6039.59      118.03 o   0.2020E-04
  -5   2   5     9186.60     8687.86      192.13 o   0.9416E-05
  -4   2   5      539.39      436.57       24.55 o   0.6146E-03
  -3   2   5      291.27      287.00       13.76 o   0.1281E-02
  -2   2   5      420.39      378.64       15.20 o   0.9362E-03
  -1   2   5      386.20      395.42       16.63 o   0.8988E-03
   0   2   5      109.18       97.20        8.30 o   0.3749E-02
   1   2   5      155.99      141.71       13.20 o   0.2168E-02
   2   2   5     2579.93     2668.80       73.19 o   0.6634E-04
   3   2   5     1002.36      970.87       30.94 o   0.2857E-03
   4   2   5     6712.67     6811.81      144.34 o   0.1536E-04
   5   2   5     6500.35     5966.39      116.36 o   0.1987E-04
   6   2   5     4527.89     4695.72      134.34 o   0.2457E-04
   7   2   5       16.44       30.83        9.10 o   0.7630E-02
   8   2   5    15673.23    15007.41      392.81 o   0.2950E-05
   9   2   5     1281.58     1391.67       64.35 o   0.1256E-03
  10   2   5      620.45      674.51       45.84 o   0.2727E-03
  11   2   5       66.85       71.22       17.33 o   0.2312E-02
  12   2   5       -4.37       29.34       20.55 o   0.3479E-03
  13   2   5      136.37       82.49       41.02 o   0.5314E-03
  14   2   5       68.83       18.88       37.05 o   0.6937E-03
  15   2   5      164.64      181.64       52.27 o   0.3236E-03
 -15   3   5      103.49       86.49       42.22 o   0.5128E-03
 -14   3   5      182.51      159.25       33.91 o   0.6720E-03
 -13   3   5      942.54      876.98       72.50 o   0.1326E-03
 -12   3   5      370.45      393.89       42.76 o   0.3770E-03
 -11   3   5     2621.88     2579.20       92.69 o   0.5594E-04
 -10   3   5     1645.97     1758.70       57.06 o   0.1185E-03
  -9   3   5     1626.37     1684.71       54.45 o   0.1247E-03
  -8   3   5        5.08        2.06        7.86 o   0.1447E-01
  -7   3   5      132.68      111.87       12.90 o   0.2586E-02
  -6   3   5      220.44      222.15       15.53 o   0.1472E-02
  -5   3   5      208.90      173.03       16.98 o   0.1541E-02
  -4   3   5     2424.95     2279.89       53.79 o   0.9171E-04
  -3   3   5       71.53       48.88        6.54 o   0.6621E-02
  -2   3   5     1300.11     1295.87       30.08 o   0.2251E-03
  -1   3   5     9734.34     9299.88      189.00 o   0.8808E-05
   0   3   5    25889.28    25277.20      836.07 o   0.8428E-06
   1   3   5      962.26     1012.73       54.65 o   0.1802E-03
   2   3   5      333.09      296.53       19.85 o   0.9609E-03
   3   3   5      110.84       80.12        8.43 o   0.4144E-02
   4   3   5       76.87       85.92        7.32 o   0.4470E-02
   5   3   5       16.02       37.57        4.32 o   0.1285E-01
   6   3   5      407.26      369.45       21.83 o   0.7718E-03
   7   3   5       40.12       44.85        7.96 o   0.6940E-02
   8   3   5      577.52      605.38       28.42 o   0.4547E-03
   9   3   5     1496.55     1524.76       71.75 o   0.1045E-03
  10   3   5     1477.31     1524.12       73.90 o   0.1015E-03
  11   3   5       -2.31       12.79       12.82 o   0.7805E-03
  12   3   5      -10.42        6.38       23.23 o   0.1475E-02
  13   3   5     2395.11     2280.13      169.76 o   0.2711E-04
  14   3   5       69.78       53.17       33.10 o   0.8270E-03
  15   3   5       53.66       65.09       34.71 o   0.7563E-03
 -15   4   5       -6.60       15.99       33.27 o   0.1418E-03
 -14   4   5      169.99      169.08       33.24 o   0.6871E-03
 -13   4   5       22.41       53.06       15.54 o   0.3149E-02
 -12   4   5     1088.21     1186.21       74.06 o   0.1156E-03
 -11   4   5      499.48      476.13       43.78 o   0.3350E-03
 -10   4   5     3724.87     3548.99      110.18 o   0.3643E-04
  -9   4   5       14.73       23.10        9.68 o   0.7562E-02
  -8   4   5        8.50        4.08        8.58 o   0.1193E-01
  -7   4   5     1807.79     1904.41       62.50 o   0.1006E-03
  -6   4   5     7197.18     7379.91      202.32 o   0.1105E-04
  -5   4   5     1931.68     1823.89      106.25 o   0.5816E-04
  -4   4   5     5443.83     4707.59      146.65 o   0.2131E-04
  -3   4   5     2470.02     2561.12       60.97 o   0.7852E-04
  -2   4   5    17037.04    17482.06      399.30 o   0.2538E-05
  -1   4   5     5113.23     5159.06      198.93 o   0.1492E-04
   0   4   5       15.59        6.54        4.79 o   0.2568E-01
   1   4   5      442.41      366.27       23.29 o   0.7299E-03
   2   4   5    12613.84    12845.66      425.08 o   0.3175E-05
   3   4   5    17670.15    18022.33      340.33 o   0.2742E-05
   4   4   5     2230.72     2292.65       61.02 o   0.8796E-04
   5   4   5     5429.43     5162.06      104.61 o   0.2533E-04
   6   4   5     1518.59     1484.47       49.27 o   0.1484E-03
   7   4   5       13.61        1.79        6.53 o   0.1855E-01
   8   4   5       96.03       92.31       12.36 o   0.2888E-02
   9   4   5     1676.89     1736.49       78.65 o   0.8783E-04
  10   4   5      108.37       89.37       20.88 o   0.1612E-02
  11   4   5       65.43       81.04       18.31 o   0.2097E-02
  12   4   5     4250.43     3923.44      157.14 o   0.2313E-04
  13   4   5       49.85       65.80       27.86 o   0.1121E-02
  14   4   5     2568.58     2289.53      181.47 o   0.2416E-04
  15   4   5      416.98      357.84       72.49 o   0.1647E-03
 -15   5   5       24.30       20.04       26.18 o   0.1372E-02
 -14   5   5       94.85       59.41       29.68 o   0.9778E-03
 -13   5   5       -3.64        4.11       23.54 o   0.1727E-03
 -12   5   5      115.87      126.43       36.54 o   0.6281E-03
 -11   5   5      626.18      644.28       40.28 o   0.3276E-03
 -10   5   5     4057.90     4028.84      118.86 o   0.3072E-04
  -9   5   5      162.38      156.22       19.76 o   0.1435E-02
  -8   5   5      333.99      295.41       26.49 o   0.7498E-03
  -7   5   5     6244.54     6334.07      151.28 o   0.1618E-04
  -6   5   5     5907.45     6050.74      175.04 o   0.1496E-04
  -5   5   5      706.70      939.42       36.04 o   0.2903E-03
  -4   5   5      459.57      539.21       26.10 o   0.5428E-03
  -3   5   5       53.03       95.62       16.45 o   0.2269E-02
  -2   5   5    14918.14    14942.40      512.28 o   0.2282E-05
  -1   5   5     6922.67     6620.35      172.36 o   0.1376E-04
   0   5   5      236.00      238.25       16.69 o   0.1284E-02
   1   5   5    24855.06    24421.98      464.57 o   0.1492E-05
   2   5   5     4327.70     4426.23      119.75 o   0.2801E-04
   3   5   5      415.41      356.42       21.66 o   0.7821E-03
   4   5   5     6610.67     6661.63      126.11 o   0.1735E-04
   5   5   5    13855.18    13723.13      277.93 o   0.4343E-05
   6   5   5      372.93      413.00       29.40 o   0.5758E-03
   7   5   5     2763.22     3042.37      101.44 o   0.4635E-04
   8   5   5      298.24      300.98       29.77 o   0.6665E-03
   9   5   5      702.09      669.00       48.58 o   0.2542E-03
  10   5   5     1877.02     1876.13       88.54 o   0.7354E-04
  11   5   5       11.28        3.55       10.84 o   0.7731E-02
  12   5   5       23.44       11.62       16.27 o   0.3404E-02
  13   5   5     6269.23     5221.47      309.49 o   0.7867E-05
  14   5   5      102.77       86.74       25.26 o   0.1227E-02
  15   5   5       25.96       27.92       20.07 o   0.2197E-02
  16   5   5       76.15       14.48       37.76 o   0.6697E-03
 -14   6   5     1095.88     1333.87      119.58 o   0.5665E-04
 -13   6   5      177.99      212.29       45.66 o   0.4001E-03
 -12   6   5      544.80      591.08       74.08 o   0.1467E-03
 -11   6   5      705.78      690.84       44.08 o   0.2784E-03
 -10   6   5       49.41       39.75       13.39 o   0.3960E-02
  -9   6   5     4140.91     4005.54      119.75 o   0.2999E-04
  -8   6   5      507.52      564.66       33.17 o   0.4233E-03
  -7   6   5      456.45      481.77       37.31 o   0.4074E-03
  -6   6   5     4766.64     5067.14      151.20 o   0.2036E-04
  -5   6   5      372.67      333.11       25.59 o   0.7304E-03
  -4   6   5        2.70        5.51        6.08 o   0.1154E-01
  -3   6   5      173.96      211.00       10.85 o   0.1919E-02
  -2   6   5     3687.69     3875.47      164.34 o   0.2277E-04
  -1   6   5      670.46      591.17       22.70 o   0.5128E-03
   0   6   5     2359.91     2411.64       58.09 o   0.8555E-04
   1   6   5     1081.55     1215.29       35.06 o   0.2320E-03
   2   6   5     8185.57     8218.71      209.27 o   0.9516E-05
   3   6   5    11459.04    11420.26      227.01 o   0.6215E-05
   4   6   5     2793.78     2709.74       57.85 o   0.7388E-04
   5   6   5     7047.92     7455.95      136.59 o   0.1459E-04
   6   6   5     2399.78     2576.20       63.10 o   0.7620E-04
   7   6   5     1037.26     1131.84       46.79 o   0.1948E-03
   8   6   5        2.05        0.98       10.11 o   0.1604E-02
   9   6   5      -12.20       15.06       19.38 o   0.2484E-02
  10   6   5       47.65       54.88       15.65 o   0.2946E-02
  11   6   5       45.52       67.29       16.79 o   0.2533E-02
  12   6   5     2488.04     2379.08       93.61 o   0.5809E-04
  13   6   5       20.31       31.10       12.40 o   0.4887E-02
  14   6   5      184.17      174.55       31.99 o   0.7209E-03
  15   6   5       11.85       11.95       18.08 o   0.2838E-02
 -14   7   5       20.34       64.45       28.97 o   0.1070E-02
 -13   7   5       43.82       15.72       24.79 o   0.1502E-02
 -12   7   5     3637.96     3379.28      153.01 o   0.2658E-04
 -11   7   5      124.00      142.28       19.60 o   0.1515E-02
 -10   7   5      703.54      757.21       43.49 o   0.2762E-03
  -9   7   5     1263.35     1241.66       57.91 o   0.1477E-03
  -8   7   5       -2.41       12.19        9.82 o   0.1575E-02
  -7   7   5     4563.72     4648.53      151.97 o   0.2158E-04
  -6   7   5      102.49      104.41       23.26 o   0.1355E-02
  -5   7   5     8434.82     8048.03      220.90 o   0.9164E-05
  -4   7   5       26.83       15.97       17.20 o   0.2988E-02
  -3   7   5    10386.21     9873.34      262.48 o   0.6469E-05
  -2   7   5      489.23      364.78       26.99 o   0.6192E-03
  -1   7   5     5242.10     5226.88      112.58 o   0.2431E-04
   0   7   5      959.60      872.79       32.42 o   0.3073E-03
   1   7   5     2523.93     2398.16       82.44 o   0.6493E-04
   2   7   5     4077.34     4083.17      120.09 o   0.3009E-04
   3   7   5    12985.27    12972.12      320.81 o   0.4146E-05
   4   7   5     2967.78     2833.44       67.81 o   0.6385E-04
   5   7   5      355.28      418.52       17.96 o   0.8221E-03
   6   7   5      400.82      412.05       19.95 o   0.7897E-03
   7   7   5        0.73       13.99        4.20 o   0.7932E-03
   8   7   5      181.51      189.40       17.46 o   0.1430E-02
   9   7   5      375.08      357.94       35.17 o   0.4907E-03
  10   7   5      121.62      137.56       22.70 o   0.1295E-02
  11   7   5      179.93      166.07       28.06 o   0.8950E-03
  12   7   5       23.54       25.83       14.62 o   0.3812E-02
  13   7   5     1118.27     1162.79       62.59 o   0.1436E-03
  14   7   5      319.54      310.05       41.90 o   0.4123E-03
  15   7   5       43.74       13.65       20.30 o   0.2192E-02
 -13   8   5     1027.00     1086.87      112.83 o   0.6449E-04
 -12   8   5       54.87       49.36       21.97 o   0.1713E-02
 -11   8   5      109.78       94.84       19.80 o   0.1695E-02
 -10   8   5      479.19      506.86       37.23 o   0.3975E-03
  -9   8   5       23.65       17.39       12.46 o   0.5214E-02
  -8   8   5       21.55        1.11       11.78 o   0.6506E-02
  -7   8   5     2377.58     2371.98      135.79 o   0.3742E-04
  -6   8   5     2753.24     2714.03      148.28 o   0.3117E-04
  -5   8   5      132.76      166.53       27.98 o   0.9144E-03
  -4   8   5      355.63      431.94       24.83 o   0.6798E-03
  -3   8   5       22.98       37.29        9.05 o   0.7268E-02
  -2   8   5     3665.59     3547.18      108.85 o   0.3684E-04
  -1   8   5      900.46     1023.78       32.21 o   0.2723E-03
   0   8   5      152.01      159.73       14.24 o   0.1872E-02
   1   8   5     1606.32     1654.10       47.44 o   0.1412E-03
   2   8   5     5320.72     5452.34      118.72 o   0.2258E-04
   3   8   5      928.44      848.56       47.13 o   0.2303E-03
   4   8   5     1618.27     1708.94       54.73 o   0.1239E-03
   5   8   5     3559.26     3657.71       74.23 o   0.4687E-04
   6   8   5      169.44      186.94       15.75 o   0.1627E-02
   7   8   5       24.70       28.71        7.87 o   0.9236E-02
   8   8   5     1043.76     1068.71       43.38 o   0.2163E-03
   9   8   5     1957.63     1927.18       74.41 o   0.8514E-04
  10   8   5     1351.02     1443.85       62.31 o   0.1257E-03
  11   8   5      259.40      212.09       33.32 o   0.6423E-03
  12   8   5       75.95       84.14       17.17 o   0.2216E-02
  13   8   5      343.62      365.23       34.03 o   0.5200E-03
  14   8   5      468.38      536.22       52.50 o   0.2562E-03
  15   8   5      481.68      437.33       79.41 o   0.1370E-03
 -13   9   5      217.92      175.90       35.97 o   0.5924E-03
 -12   9   5       45.97       59.58       21.14 o   0.1795E-02
 -11   9   5      -20.87        0.30       16.21 o   0.3618E-02
 -10   9   5      572.51      617.52       41.62 o   0.3224E-03
  -9   9   5      621.77      694.05       41.96 o   0.3026E-03
  -8   9   5       11.00        1.25       10.84 o   0.7918E-02
  -7   9   5     1964.50     1909.82      124.07 o   0.4649E-04
  -6   9   5      317.52      372.47       44.85 o   0.3585E-03
  -5   9   5     1185.81     1266.77       54.78 o   0.1563E-03
  -4   9   5      304.34      334.96       25.01 o   0.7568E-03
  -3   9   5      171.02      171.68       18.16 o   0.1470E-02
  -2   9   5     8394.39     8063.79      220.96 o   0.9114E-05
  -1   9   5      459.96      421.24       22.83 o   0.6753E-03
   0   9   5     1427.04     1539.50       50.75 o   0.1454E-03
   1   9   5     1009.66     1114.14       33.51 o   0.2502E-03
   2   9   5    10091.90     9753.88      209.34 o   0.7816E-05
   3   9   5     8430.14     8213.18      181.38 o   0.1060E-04
   4   9   5     3745.31     3981.92       99.05 o   0.3635E-04
   5   9   5      113.93      104.61       13.41 o   0.2608E-02
   6   9   5     2289.49     2230.52       64.62 o   0.8424E-04
   7   9   5       43.47       35.86       10.07 o   0.5686E-02
   8   9   5     1163.35     1249.52       46.96 o   0.1808E-03
   9   9   5       42.60       17.93       14.54 o   0.3845E-02
  10   9   5     2466.20     2323.14       90.04 o   0.6026E-04
  11   9   5      829.39      899.93       44.09 o   0.2447E-03
  12   9   5     1068.48     1125.25       59.28 o   0.1562E-03
  13   9   5      115.19      106.72       29.47 o   0.9208E-03
  14   9   5       33.15        5.43       19.96 o   0.2346E-02
 -13  10   5      104.14       99.61       27.45 o   0.1055E-02
 -12  10   5       61.81       42.93       24.18 o   0.1458E-02
 -11  10   5       87.80       85.95       26.49 o   0.1151E-02
 -10  10   5      829.00      825.94       52.10 o   0.2122E-03
  -9  10   5     1052.27     1031.14       68.28 o   0.1362E-03
  -8  10   5      124.25      146.74       23.44 o   0.1224E-02
  -7  10   5      881.43      998.58       80.91 o   0.1115E-03
  -6  10   5      295.33      283.06       27.38 o   0.7471E-03
  -5  10   5      284.09      283.71       25.64 o   0.8145E-03
  -4  10   5       52.61       32.56       12.26 o   0.4462E-02
  -3  10   5     5969.66     5612.55      171.85 o   0.1615E-04
  -2  10   5     1564.59     1615.16       65.68 o   0.1116E-03
  -1  10   5     3492.30     3394.75      114.44 o   0.3647E-04
   0  10   5      140.70       99.06       15.35 o   0.2167E-02
   1  10   5    10724.92    10768.07      197.89 o   0.7246E-05
   2  10   5     1158.49     1164.43       48.41 o   0.1841E-03
   3  10   5      388.57      404.41       22.24 o   0.7356E-03
   4  10   5      389.17      385.61       22.59 o   0.7440E-03
   5  10   5     3011.67     3016.83       78.96 o   0.5529E-04
   6  10   5      896.26      901.06       45.10 o   0.2357E-03
   7  10   5      629.05      616.32       38.76 o   0.3457E-03
   8  10   5     2244.18     2336.23       70.15 o   0.7718E-04
   9  10   5     3249.64     3107.52       92.12 o   0.4739E-04
  10  10   5       11.14        9.02       11.57 o   0.6698E-02
  11  10   5     2639.75     2482.64      102.21 o   0.5129E-04
  12  10   5      450.85      423.67       47.74 o   0.3100E-03
  13  10   5      232.83      230.72       36.06 o   0.5641E-03
  14  10   5      145.29      192.69       29.68 o   0.8189E-03
 -13  11   5       55.49      132.81       22.25 o   0.1426E-02
 -12  11   5        2.84        1.31       21.19 o   0.1596E-03
 -11  11   5      162.80      192.38       46.04 o   0.4022E-03
 -10  11   5     4102.24     3890.96      162.00 o   0.2256E-04
  -9  11   5       71.62      106.38       17.95 o   0.1999E-02
  -8  11   5      976.24      907.53       66.50 o   0.1470E-03
  -7  11   5       84.89       93.64       22.07 o   0.1507E-02
  -6  11   5     2282.14     2151.00       91.37 o   0.6381E-04
  -5  11   5       93.72      108.25       15.21 o   0.2233E-02
  -4  11   5       96.79      118.08       17.43 o   0.1916E-02
  -3  11   5      347.63      300.04       29.26 o   0.6598E-03
  -2  11   5     8771.48     8292.80      237.31 o   0.8316E-05
  -1  11   5      161.27      154.94       20.77 o   0.1326E-02
   0  11   5        7.76        6.51        7.50 o   0.1387E-01
   1  11   5      270.17      286.03       23.18 o   0.8772E-03
   2  11   5      644.08      724.25       36.60 o   0.3368E-03
   3  11   5      483.21      504.50       26.01 o   0.5634E-03
   4  11   5     1511.77     1448.50       50.94 o   0.1470E-03
   5  11   5      981.98     1038.74       40.99 o   0.2316E-03
   6  11   5     3107.59     3028.31       97.95 o   0.4642E-04
   7  11   5      130.65      151.85       19.68 o   0.1486E-02
   8  11   5      483.46      478.01       35.81 o   0.4233E-03
   9  11   5       -2.80        0.44       14.58 o   0.6941E-03
  10  11   5     3161.67     3145.42      142.04 o   0.3047E-04
  11  11   5       53.55       87.59       20.40 o   0.1804E-02
  12  11   5      522.94      531.53       44.21 o   0.3155E-03
  13  11   5      139.78      109.88       44.17 o   0.4599E-03
  14  11   5      444.64      283.84       79.55 o   0.1418E-03
 -12  12   5      356.06      334.71       70.70 o   0.1751E-03
 -11  12   5      271.96      227.08       59.39 o   0.2486E-03
 -10  12   5      662.69      708.38       58.23 o   0.1979E-03
  -9  12   5     3885.46     3715.19      157.16 o   0.2428E-04
  -8  12   5      435.44      427.02       45.51 o   0.3328E-03
  -7  12   5     1449.45     1579.45       83.91 o   0.8671E-04
  -6  12   5      844.48      875.54       84.91 o   0.1064E-03
  -5  12   5     3341.45     3160.69      119.34 o   0.3651E-04
  -4  12   5       11.18       16.30       11.83 o   0.5915E-02
  -3  12   5     4929.31     4708.12      155.42 o   0.2050E-04
  -2  12   5      208.02      208.50       24.78 o   0.9693E-03
  -1  12   5      305.27      290.08       28.84 o   0.6966E-03
   0  12   5     1525.57     1560.86       60.09 o   0.1232E-03
   1  12   5      566.84      595.08       34.74 o   0.3961E-03
   2  12   5       13.40        1.58       10.37 o   0.8419E-02
   3  12   5      235.68      241.63       23.84 o   0.9519E-03
   4  12   5       42.46       40.18       10.06 o   0.5369E-02
   5  12   5     5123.10     4983.06      104.93 o   0.2683E-04
   6  12   5      572.25      570.06       37.43 o   0.3706E-03
   7  12   5     4651.01     4516.95      134.00 o   0.2459E-04
   8  12   5      680.44      698.51       58.34 o   0.1996E-03
   9  12   5      972.34      943.01       72.30 o   0.1304E-03
  10  12   5      255.70      282.38       40.35 o   0.4571E-03
  11  12   5       13.69        0.81       20.46 o   0.2336E-02
  12  12   5      418.44      428.37       53.01 o   0.2678E-03
  13  12   5      102.51      143.98       43.90 o   0.4589E-03
 -11  13   5      459.35      533.66       77.81 o   0.1391E-03
 -10  13   5      101.10       77.75       25.86 o   0.1209E-02
  -9  13   5      126.27       98.38       27.98 o   0.9976E-03
  -8  13   5      -12.74        1.05       15.35 o   0.4099E-02
  -7  13   5       10.52        0.85       15.39 o   0.4089E-02
  -6  13   5     2062.60     1993.86      144.31 o   0.3672E-04
  -5  13   5      -17.44       12.41       23.68 o   0.1705E-02
  -4  13   5        4.67        9.21       10.07 o   0.6101E-02
  -3  13   5       74.33       81.13       17.72 o   0.2143E-02
  -2  13   5       51.67       53.33       14.73 o   0.3094E-02
  -1  13   5      867.46      915.10       54.16 o   0.1918E-03
   0  13   5       85.11       93.77       14.45 o   0.2686E-02
   1  13   5       14.22       20.34        8.84 o   0.8355E-02
   2  13   5     2420.58     2425.35       85.38 o   0.6314E-04
   3  13   5      721.26      686.73       43.08 o   0.2871E-03
   4  13   5     1171.12     1191.12       57.04 o   0.1565E-03
   5  13   5     1433.55     1391.48       61.57 o   0.1286E-03
   6  13   5    12040.14    11640.35      344.11 o   0.4276E-05
   7  13   5       55.99       26.66       19.63 o   0.2205E-02
   8  13   5      412.21      384.34       45.76 o   0.3424E-03
   9  13   5      490.67      520.17       51.46 o   0.2631E-03
  10  13   5       21.87       14.62       19.93 o   0.2343E-02
  11  13   5      813.89      699.41       71.60 o   0.1458E-03
  12  13   5      991.77     1081.51      117.15 o   0.6084E-04
 -10  14   5       -0.72       26.04       13.93 o   0.6639E-05
  -9  14   5       38.84       43.89       17.28 o   0.2590E-02
  -8  14   5      334.98      353.23       42.56 o   0.3936E-03
  -7  14   5     1099.29     1104.81       76.30 o   0.1145E-03
  -6  14   5      195.64      180.42       43.63 o   0.4409E-03
  -5  14   5     1759.87     1847.65      132.78 o   0.4297E-04
  -4  14   5      703.77      813.81       79.56 o   0.1222E-03
  -3  14   5       39.37       28.53       23.70 o   0.1598E-02
  -2  14   5      275.51      219.82       31.24 o   0.6817E-03
  -1  14   5     1881.25     1730.26       87.93 o   0.7574E-04
   0  14   5      824.27      811.89       45.51 o   0.2497E-03
   1  14   5       56.33       55.61       12.98 o   0.3632E-02
   2  14   5     1641.93     1614.70       69.74 o   0.1035E-03
   3  14   5     1726.61     1753.70       73.13 o   0.9352E-04
   4  14   5      161.89      181.87       22.60 o   0.1178E-02
   5  14   5      177.09      223.50       29.67 o   0.7707E-03
   6  14   5      407.77      392.68       44.70 o   0.3486E-03
   7  14   5      329.26      365.07       41.10 o   0.4124E-03
   8  14   5      192.74      202.99       34.76 o   0.6196E-03
   9  14   5      484.91      451.88       54.02 o   0.2517E-03
  10  14   5      550.64      500.95       58.30 o   0.2203E-03
  11  14   5      322.72      319.60       47.03 o   0.3474E-03
  -9  15   5       26.13        9.28       22.04 o   0.1936E-02
  -8  15   5       83.55       80.97       26.36 o   0.1182E-02
  -7  15   5      830.99      884.00       67.82 o   0.1488E-03
  -6  15   5     1099.22     1208.92       77.41 o   0.1101E-03
  -5  15   5     1400.14     1513.53      121.77 o   0.5218E-04
  -4  15   5     2148.67     2192.59      155.28 o   0.3177E-04
  -3  15   5      130.86      210.34       37.91 o   0.5545E-03
  -2  15   5      432.17      421.97       66.46 o   0.1871E-03
  -1  15   5       76.15       48.70       19.92 o   0.1940E-02
   0  15   5       39.71       21.49       14.04 o   0.4002E-02
   1  15   5     2022.03     1940.60       80.50 o   0.7901E-04
   2  15   5      193.82      191.17       24.60 o   0.9962E-03
   3  15   5       46.48       73.34       13.85 o   0.3159E-02
   4  15   5      378.92      414.82       41.59 o   0.3829E-03
   5  15   5     1885.32     1869.39      100.51 o   0.6269E-04
   6  15   5      578.65      620.49       54.14 o   0.2302E-03
   7  15   5       49.22       13.07       20.81 o   0.2078E-02
   8  15   5      405.42      315.21       49.75 o   0.3092E-03
   9  15   5      141.49      140.63       30.52 o   0.8340E-03
  10  15   5       33.17        7.63       22.82 o   0.1814E-02
  -9  16   5      199.13      182.14       49.61 o   0.3540E-03
  -8  16   5      107.39       61.31       30.35 o   0.9433E-03
  -7  16   5       48.01       73.10       18.94 o   0.2047E-02
  -6  16   5      786.01      695.39       67.05 o   0.1607E-03
  -5  16   5       40.08       16.29       25.02 o   0.1484E-02
  -4  16   5      981.72     1056.70      104.92 o   0.7318E-04
  -3  16   5       85.29       65.53       35.45 o   0.7166E-03
  -2  16   5     2839.68     2555.30      187.81 o   0.2228E-04
  -1  16   5      237.22      273.13       50.21 o   0.3270E-03
   0  16   5        9.50        1.13       11.98 o   0.6649E-02
   1  16   5     1987.53     1842.81       82.35 o   0.7853E-04
   2  16   5      375.41      273.60       41.80 o   0.4152E-03
   3  16   5      372.38      334.21       34.87 o   0.5075E-03
   4  16   5      132.92       89.88       26.56 o   0.1113E-02
   5  16   5       21.19       66.49       17.09 o   0.2595E-02
   6  16   5      114.59       90.62       28.36 o   0.9844E-03
   7  16   5       84.49       54.89       25.25 o   0.1309E-02
   8  16   5       92.92      100.73       27.97 o   0.1035E-02
   9  16   5       41.13      113.98       26.96 o   0.1111E-02
  -8  17   5       12.50        2.99       27.07 o   0.1161E-02
  -7  17   5      124.55      137.30       30.61 o   0.8366E-03
  -6  17   5       38.65       23.47       27.82 o   0.1203E-02
  -5  17   5       80.16       69.02       21.93 o   0.1611E-02
  -4  17   5       -9.90       19.75       29.25 o   0.5291E-03
  -3  17   5     1342.09     1373.23      125.73 o   0.5092E-04
  -2  17   5      917.71      932.38      104.02 o   0.7648E-04
  -1  17   5      585.57      528.75       81.36 o   0.1275E-03
   0  17   5       26.36       25.84       17.13 o   0.2922E-02
   1  17   5     1053.34      964.73       76.20 o   0.1202E-03
   2  17   5      325.29      362.56       33.25 o   0.5443E-03
   3  17   5     1129.71      973.96       76.88 o   0.1159E-03
   4  17   5       58.50       35.44       22.95 o   0.1648E-02
   5  17   5      206.57      189.67       35.38 o   0.6149E-03
   6  17   5       -3.16       19.17       17.52 o   0.4182E-03
   7  17   5      184.59      221.82       36.40 o   0.5690E-03
   8  17   5      529.66      504.01       80.43 o   0.1314E-03
   9  17   5     1062.65      778.16      118.87 o   0.6135E-04
  -8  18   5      907.55      778.65      106.66 o   0.7484E-04
  -7  18   5      120.30       93.82       45.29 o   0.4469E-03
  -6  18   5       80.75       61.00       37.22 o   0.6610E-03
  -5  18   5      463.62      430.67       55.64 o   0.2452E-03
  -4  18   5      -26.02        1.72       32.60 o   0.9239E-03
  -3  18   5      -18.96        3.29       20.39 o   0.2309E-02
  -2  18   5     2359.57     2256.42      178.75 o   0.2512E-04
  -1  18   5      186.22      201.51       52.32 o   0.3189E-03
   0  18   5      182.18      262.07       33.18 o   0.6336E-03
   1  18   5      116.90      107.17       30.17 o   0.8895E-03
   2  18   5      413.15      371.43       70.42 o   0.1733E-03
   3  18   5      369.30      444.90       64.37 o   0.1988E-03
   4  18   5       47.91       48.93       20.19 o   0.1999E-02
   5  18   5      381.96      376.69       49.28 o   0.3093E-03
   6  18   5       67.18       77.81       22.44 o   0.1557E-02
   7  18   5       -4.82       10.41       21.63 o   0.4222E-03
   8  18   5      808.80      611.98      102.09 o   0.8341E-04
  -5  19   5       44.93        6.45       27.69 o   0.1246E-02
  -4  19   5       14.70       11.17       18.83 o   0.2669E-02
  -3  19   5      213.20      189.75       55.70 o   0.2870E-03
  -2  19   5       52.83       79.83       36.48 o   0.6782E-03
  -1  19   5      256.62      203.65       57.29 o   0.2687E-03
   0  19   5       19.15       24.75       20.56 o   0.2172E-02
   1  19   5       31.03        3.23       25.47 o   0.1488E-02
   2  19   5      416.87      590.17       68.04 o   0.1729E-03
   3  19   5      599.62      547.67       87.93 o   0.1112E-03
   4  19   5      372.50      460.87       70.71 o   0.1690E-03
   6  19   5       96.10       74.91       40.66 o   0.5531E-03
   7  19   5      129.40      103.14       44.37 o   0.4559E-03
   1  20   5      349.37      318.96       65.83 o   0.1992E-03
   2  20   5      341.24      279.42       67.43 o   0.1922E-03
   0 -16   6      -31.27        2.35       30.90 o   0.1023E-02
   1 -16   6      197.71      161.03       52.34 o   0.3240E-03
   2 -16   6      255.61      272.77       57.23 o   0.2620E-03
   3 -16   6     3210.72     2767.49      224.12 o   0.1629E-04
  -4 -15   6      365.92      307.13       72.35 o   0.1688E-03
  -3 -15   6      228.10      264.50       55.70 o   0.2774E-03
  -2 -15   6       96.11       39.92       39.17 o   0.6061E-03
  -1 -15   6      128.28      171.41       43.22 o   0.4614E-03
   0 -15   6      122.02       91.57       39.04 o   0.5801E-03
   1 -15   6       66.22       83.29       33.81 o   0.7709E-03
   2 -15   6       44.28        1.72       39.83 o   0.6186E-03
   3 -15   6      189.18      213.30       50.12 o   0.3435E-03
   4 -15   6      815.86      727.15      101.21 o   0.8313E-04
   5 -15   6      122.56      111.83       44.70 o   0.4512E-03
   6 -15   6      125.16      105.14       38.77 o   0.5812E-03
  -7 -14   6     1554.12     1612.87      144.47 o   0.3906E-04
  -6 -14   6       39.02       39.21       22.73 o   0.1682E-02
  -5 -14   6      247.97      210.08       57.89 o   0.2621E-03
  -4 -14   6      177.97       88.86       51.89 o   0.3400E-03
  -3 -14   6      164.93      261.96       52.35 o   0.3125E-03
  -2 -14   6     1520.68     1397.02      139.54 o   0.4230E-04
  -1 -14   6       81.87       95.60       36.85 o   0.6519E-03
   0 -14   6      220.74      274.41       55.21 o   0.2800E-03
   1 -14   6       14.33       13.33       27.89 o   0.1237E-02
   2 -14   6      131.62      189.02       43.76 o   0.4456E-03
   3 -14   6       66.50       98.80       39.36 o   0.5801E-03
   4 -14   6      165.79      131.83       53.05 o   0.3228E-03
   5 -14   6       17.06       27.51       28.43 o   0.1178E-02
   6 -14   6       21.53        0.15       28.05 o   0.1250E-02
   7 -14   6      883.61     1140.08      108.05 o   0.6982E-04
   8 -14   6       42.09        1.83       42.75 o   0.5388E-03
  -8 -13   6      278.75      251.75       62.05 o   0.2287E-03
  -7 -13   6       42.51       69.41       25.38 o   0.1316E-02
  -6 -13   6       44.55       61.85       27.16 o   0.1189E-02
  -5 -13   6      303.49      243.83       44.31 o   0.3999E-03
  -4 -13   6      154.27      176.49       46.85 o   0.3968E-03
  -3 -13   6      655.61      688.50       86.62 o   0.1098E-03
  -2 -13   6     1252.03     1144.70      121.23 o   0.5630E-04
  -1 -13   6      183.13      209.58       46.14 o   0.3912E-03
   0 -13   6     1552.85     1488.11      135.46 o   0.4403E-04
   1 -13   6      150.26      206.96       44.27 o   0.4279E-03
   2 -13   6      399.87      308.76       71.40 o   0.1720E-03
   3 -13   6       -5.72       13.36       19.70 o   0.8593E-03
   4 -13   6      415.27      434.74       74.56 o   0.1549E-03
   5 -13   6       20.96       41.25       26.56 o   0.1294E-02
   6 -13   6     3168.09     2930.86      208.87 o   0.1811E-04
   7 -13   6       17.85        0.82       20.58 o   0.2295E-02
   8 -13   6      830.63      767.37      103.20 o   0.7970E-04
   9 -13   6       51.25       80.15       31.37 o   0.8900E-03
  -9 -12   6      500.80      479.78       82.82 o   0.1262E-03
  -8 -12   6       21.34       23.32       20.67 o   0.2125E-02
  -7 -12   6      290.57      239.22       41.83 o   0.4408E-03
  -6 -12   6      124.46      141.46       27.07 o   0.9880E-03
  -5 -12   6      177.12      161.10       33.83 o   0.6839E-03
  -4 -12   6      688.07      629.80       85.00 o   0.1147E-03
  -3 -12   6       -9.24        6.89       21.64 o   0.1537E-02
  -2 -12   6      395.40      399.73       65.32 o   0.1953E-03
  -1 -12   6      747.97      788.50       92.64 o   0.9566E-04
   0 -12   6      599.56      550.43       77.91 o   0.1360E-03
   1 -12   6     1298.96     1311.29      118.05 o   0.5712E-04
   2 -12   6      164.72      157.49       42.12 o   0.4793E-03
   3 -12   6        2.06       49.99       25.57 o   0.3967E-04
   4 -12   6      167.97      250.70       48.20 o   0.3599E-03
   5 -12   6     4391.39     4546.24      259.16 o   0.1128E-04
   6 -12   6      233.77      336.57       55.28 o   0.2728E-03
   7 -12   6     2117.95     2107.46      162.31 o   0.3003E-04
   8 -12   6      149.90      106.54       44.95 o   0.4423E-03
   9 -12   6      234.91      251.66       36.93 o   0.5342E-03
  10 -12   6       70.26        1.78       27.84 o   0.1218E-02
 -10 -11   6      305.29      261.07       62.48 o   0.2240E-03
  -9 -11   6      117.43      160.19       27.11 o   0.9924E-03
  -8 -11   6     1506.78     1374.84       96.69 o   0.7457E-04
  -7 -11   6       44.99       33.79       21.72 o   0.1804E-02
  -6 -11   6     1302.85     1381.87       85.00 o   0.9084E-04
  -5 -11   6       76.43       68.30       22.04 o   0.1575E-02
  -4 -11   6      565.96      590.51       53.25 o   0.2389E-03
  -3 -11   6       -6.61       29.70       20.14 o   0.7023E-03
  -2 -11   6      103.48      156.07       34.52 o   0.6864E-03
  -1 -11   6      868.94      941.79       94.49 o   0.8904E-04
   0 -11   6     1884.82     1791.74      139.15 o   0.3993E-04
   1 -11   6      307.16      301.92       56.76 o   0.2589E-03
   2 -11   6       14.14        1.83       23.36 o   0.1796E-02
   3 -11   6       10.20       37.81       20.79 o   0.7182E-03
   4 -11   6      484.34      464.90       71.08 o   0.1645E-03
   5 -11   6      511.35      635.52       71.47 o   0.1545E-03
   6 -11   6     1339.37     1243.03       81.25 o   0.9896E-04
   7 -11   6      275.82      285.78       37.21 o   0.5079E-03
   8 -11   6      434.99      422.92       49.74 o   0.2964E-03
   9 -11   6       25.34       63.37       23.32 o   0.1582E-02
  10 -11   6      100.20      104.94       35.71 o   0.6769E-03
  11 -11   6      745.23      656.73       98.64 o   0.8794E-04
 -10 -10   6      266.54      210.11       42.11 o   0.4474E-03
  -9 -10   6      518.51      548.84       56.18 o   0.2278E-03
  -8 -10   6     1828.98     1814.97      104.41 o   0.6048E-04
  -7 -10   6       16.36       18.57       14.52 o   0.4123E-02
  -6 -10   6      422.48      491.90       46.61 o   0.3146E-03
  -5 -10   6      777.27      826.50       61.13 o   0.1752E-03
  -4 -10   6     1802.66     1817.33       95.28 o   0.6815E-04
  -3 -10   6       -0.47        1.18       10.67 o   0.1929E-04
  -2 -10   6       72.62       81.60       24.64 o   0.1322E-02
  -1 -10   6     2670.81     2588.41      167.03 o   0.2685E-04
   0 -10   6     4437.71     4517.52      233.65 o   0.1303E-04
   1 -10   6       -8.58       16.28       19.37 o   0.1802E-02
   2 -10   6       39.74      104.22       27.95 o   0.1065E-02
   3 -10   6     1232.74     1309.51      110.34 o   0.6337E-04
   4 -10   6      751.19      707.33       53.33 o   0.2203E-03
   5 -10   6       87.36      127.31       21.73 o   0.1462E-02
   6 -10   6      560.37      611.02       48.49 o   0.2735E-03
   7 -10   6      530.49      598.51       50.40 o   0.2610E-03
   8 -10   6      139.87      141.47       39.37 o   0.5468E-03
   9 -10   6       99.81      150.49       33.39 o   0.7259E-03
  10 -10   6       16.45        1.22       25.64 o   0.1494E-02
  11 -10   6       33.68      113.17       25.02 o   0.1275E-02
 -11  -9   6       56.82       83.45       31.81 o   0.8663E-03
 -10  -9   6      178.63      117.03       34.72 o   0.6754E-03
  -9  -9   6      151.49      116.35       27.23 o   0.1005E-02
  -8  -9   6      221.30      249.36       34.77 o   0.5869E-03
  -7  -9   6      205.11      183.94       33.83 o   0.6477E-03
  -6  -9   6      360.29      366.77       41.67 o   0.3962E-03
  -5  -9   6      714.90      727.28       57.21 o   0.2000E-03
  -4  -9   6     4785.17     5027.33      170.06 o   0.1818E-04
  -3  -9   6      395.53      460.11       40.10 o   0.3897E-03
  -2  -9   6      631.08      723.71       72.62 o   0.1448E-03
  -1  -9   6     3639.76     3359.79      197.79 o   0.1861E-04
   0  -9   6      266.71      289.60       46.88 o   0.3607E-03
   1  -9   6     1627.81     1535.88      120.74 o   0.5208E-04
   2  -9   6      863.98      938.16       52.65 o   0.1975E-03
   3  -9   6      954.28      980.49       57.18 o   0.1741E-03
   4  -9   6      413.98      453.20       38.93 o   0.4081E-03
   5  -9   6     5278.64     5300.57      178.83 o   0.1648E-04
   6  -9   6      519.40      551.62       62.13 o   0.1978E-03
   7  -9   6       19.26       45.58       19.85 o   0.2167E-02
   8  -9   6      599.99      545.08       74.57 o   0.1463E-03
   9  -9   6       15.99        1.68       21.52 o   0.2102E-02
  10  -9   6      228.21      280.32       48.00 o   0.3507E-03
  11  -9   6      118.70      133.07       37.41 o   0.6052E-03
  12  -9   6        9.63       21.41       24.01 o   0.8079E-03
 -12  -8   6       -3.69        4.74       28.90 o   0.7826E-04
 -11  -8   6       -6.13        4.63       26.29 o   0.3142E-03
 -10  -8   6       88.91        1.78       42.53 o   0.5357E-03
  -9  -8   6      840.47      785.55       97.06 o   0.8779E-04
  -8  -8   6      610.25      562.68       55.83 o   0.2240E-03
  -7  -8   6     1068.81     1086.30       71.91 o   0.1252E-03
  -6  -8   6      747.37      770.94       57.33 o   0.1951E-03
  -5  -8   6     2894.93     2888.47      122.15 o   0.3860E-04
  -4  -8   6       35.63       41.59       18.56 o   0.2364E-02
  -3  -8   6     5268.48     5602.43      176.28 o   0.1627E-04
  -2  -8   6     1199.30     1302.86       68.32 o   0.1232E-03
  -1  -8   6      259.62      299.41       44.59 o   0.3911E-03
   0  -8   6     1281.48     1161.09       59.62 o   0.1478E-03
   1  -8   6       69.67       70.15       15.88 o   0.2579E-02
   2  -8   6      585.99      687.09       41.85 o   0.3048E-03
   3  -8   6      975.49     1031.36       57.74 o   0.1694E-03
   4  -8   6     1197.56     1104.63       65.53 o   0.1365E-03
   5  -8   6     3750.64     3616.94      186.93 o   0.1965E-04
   6  -8   6      194.18      254.68       36.45 o   0.5532E-03
   7  -8   6     1539.43     1631.85      117.48 o   0.5400E-04
   8  -8   6       56.19       13.90       29.36 o   0.1090E-02
   9  -8   6       34.99       18.82       32.24 o   0.9194E-03
  10  -8   6      583.51      640.25       79.61 o   0.1287E-03
  11  -8   6      321.07      384.74       61.10 o   0.2227E-03
  12  -8   6      302.33      273.15       66.95 o   0.1979E-03
 -12  -7   6      -11.40        2.34       24.40 o   0.1462E-02
 -11  -7   6      219.62      216.73       50.77 o   0.3319E-03
 -10  -7   6       16.94       24.29       25.26 o   0.1485E-02
  -9  -7   6     1148.43     1122.64      109.98 o   0.6635E-04
  -8  -7   6     5226.41     4902.55      264.43 o   0.1044E-04
  -7  -7   6      773.38      801.31       59.27 o   0.1854E-03
  -6  -7   6     6701.52     6641.20      214.30 o   0.1132E-04
  -5  -7   6      469.33      487.96       43.53 o   0.3402E-03
  -4  -7   6     1280.61     1375.94       70.83 o   0.1142E-03
  -3  -7   6     2241.64     2282.13       96.34 o   0.5856E-04
  -2  -7   6      427.20      528.52       38.80 o   0.3799E-03
  -1  -7   6     1202.21     1179.54       54.16 o   0.1647E-03
   0  -7   6     2912.88     2752.96      100.78 o   0.4842E-04
   1  -7   6      701.12      696.09       42.12 o   0.2956E-03
   2  -7   6     1635.57     1562.98       72.73 o   0.1010E-03
   3  -7   6     4068.85     4115.35      137.40 o   0.2655E-04
   4  -7   6      265.17      260.57       36.75 o   0.5277E-03
   5  -7   6       18.74       20.82       13.70 o   0.4416E-02
   6  -7   6      199.54      172.13       37.97 o   0.5537E-03
   7  -7   6      435.83      389.56       58.54 o   0.2311E-03
   8  -7   6       28.56       13.08       20.41 o   0.2224E-02
   9  -7   6        0.94        0.32       10.28 o   0.2236E-04
  10  -7   6      283.97      310.50       56.14 o   0.2659E-03
  11  -7   6      495.78      490.49       75.98 o   0.1466E-03
  12  -7   6      619.80      608.90       87.32 o   0.1104E-03
  13  -7   6      222.00      219.24       55.85 o   0.2806E-03
 -13  -6   6      696.58      648.33       93.46 o   0.9747E-04
 -12  -6   6      373.42      460.89       64.04 o   0.1985E-03
 -11  -6   6      280.40      350.61       53.65 o   0.2805E-03
 -10  -6   6      215.03      228.03       48.71 o   0.3524E-03
  -9  -6   6      104.63      125.45       36.13 o   0.6529E-03
  -8  -6   6     1004.19      890.31       94.92 o   0.8796E-04
  -7  -6   6       78.46       95.81       29.70 o   0.9399E-03
  -6  -6   6     1121.90     1220.18       95.49 o   0.8138E-04
  -5  -6   6        0.46        0.73        8.67 o   0.4418E-04
  -4  -6   6     1006.93     1022.23       59.47 o   0.1633E-03
  -3  -6   6       13.33       39.07       10.83 o   0.5918E-02
  -2  -6   6     2119.93     2195.89       90.14 o   0.6458E-04
  -1  -6   6      907.76      914.57       45.51 o   0.2316E-03
   0  -6   6    11386.65    11059.39      290.10 o   0.5301E-05
   1  -6   6     6262.92     6257.33      178.93 o   0.1419E-04
   2  -6   6     2886.32     2801.19      102.39 o   0.4743E-04
   3  -6   6     1416.78     1424.70       67.10 o   0.1166E-03
   4  -6   6     6581.97     6540.26      271.53 o   0.8677E-05
   5  -6   6      258.40      258.59       40.12 o   0.4653E-03
   6  -6   6       56.49      139.83       21.78 o   0.1445E-02
   7  -6   6     1184.83     1100.24       97.79 o   0.7957E-04
   8  -6   6      493.82      485.12       64.57 o   0.1901E-03
   9  -6   6      949.40     1069.52       96.48 o   0.8391E-04
  10  -6   6      190.36      243.06       43.20 o   0.4283E-03
  11  -6   6       45.52       88.72       22.60 o   0.1539E-02
  12  -6   6      265.81      218.51       60.85 o   0.2391E-03
  13  -6   6      161.24      171.86       50.55 o   0.3465E-03
 -14  -5   6        1.24       39.34       28.32 o   0.9631E-05
 -13  -5   6      150.37      228.57       44.69 o   0.4175E-03
 -12  -5   6      238.15      320.65       54.97 o   0.2757E-03
 -11  -5   6       -0.35        6.64       19.97 o   0.1572E-05
 -10  -5   6      370.74      408.08       61.16 o   0.2181E-03
  -9  -5   6     1285.65     1528.11      110.00 o   0.6173E-04
  -8  -5   6      240.77      237.17       44.85 o   0.3992E-03
  -7  -5   6      123.00      129.41       32.15 o   0.7768E-03
  -6  -5   6       -5.67       10.00       14.55 o   0.2797E-02
  -5  -5   6     2150.71     2204.32       93.20 o   0.6262E-04
  -4  -5   6      958.08     1004.61       39.91 o   0.2426E-03
  -3  -5   6       20.90       22.64        6.32 o   0.1245E-01
  -2  -5   6      537.46      495.75       31.05 o   0.4735E-03
  -1  -5   6    19474.27    18775.53      468.84 o   0.1997E-05
   0  -5   6      824.87      682.25       43.32 o   0.2771E-03
   1  -5   6     4806.66     4424.91      143.08 o   0.2312E-04
   2  -5   6       42.82       28.63       11.82 o   0.4984E-02
   3  -5   6     2353.12     2330.19      120.00 o   0.4455E-04
   4  -5   6      441.10      471.09       47.65 o   0.3036E-03
   5  -5   6       29.11       47.90       15.79 o   0.3058E-02
   6  -5   6      323.58      365.46       47.13 o   0.3410E-03
   7  -5   6      433.15      401.92       58.28 o   0.2317E-03
   8  -5   6     1399.97     1702.48      111.37 o   0.5791E-04
   9  -5   6      333.90      331.16       56.99 o   0.2542E-03
  10  -5   6       13.08       21.87       24.25 o   0.1605E-02
  11  -5   6     1656.93     1496.78      139.34 o   0.4163E-04
  12  -5   6       44.24        9.73       31.83 o   0.9528E-03
  13  -5   6      382.88      310.82       70.52 o   0.1753E-03
 -14  -4   6      940.39     1075.15      111.94 o   0.6582E-04
 -13  -4   6       -6.85        1.61       21.94 o   0.8085E-03
 -12  -4   6     2161.87     2130.45      160.67 o   0.3039E-04
 -11  -4   6     2031.87     2048.33      148.97 o   0.3460E-04
 -10  -4   6      102.54       94.76       35.11 o   0.7065E-03
  -9  -4   6       32.78       18.81       19.02 o   0.2511E-02
  -8  -4   6     3896.70     4060.82      204.33 o   0.1666E-04
  -7  -4   6       44.66       25.52       21.40 o   0.1904E-02
  -6  -4   6     3914.62     3903.67      192.36 o   0.1819E-04
  -5  -4   6       89.82      102.90       14.39 o   0.2484E-02
  -4  -4   6      896.49      902.60       43.87 o   0.2404E-03
  -3  -4   6       60.28       67.04       10.27 o   0.4279E-02
  -2  -4   6    21716.81    19859.25      483.97 o   0.1798E-05
  -1  -4   6     4709.69     4219.33      134.97 o   0.2539E-04
   0  -4   6     3845.92     4143.52      114.97 o   0.3143E-04
   1  -4   6      330.02      296.49       25.17 o   0.7855E-03
   2  -4   6      589.96      615.47       46.56 o   0.2811E-03
   3  -4   6     5098.68     4704.75      208.77 o   0.1461E-04
   4  -4   6      216.75      284.21       32.02 o   0.6453E-03
   5  -4   6      229.48      199.74       19.59 o   0.1207E-02
   6  -4   6     4013.39     3893.30      196.09 o   0.1772E-04
   7  -4   6     5291.89     5148.88      247.23 o   0.1120E-04
   8  -4   6     4979.82     4791.42      246.74 o   0.1162E-04
   9  -4   6      110.19      139.40       32.23 o   0.7723E-03
  10  -4   6      951.42      889.14       97.63 o   0.8478E-04
  11  -4   6      277.14      194.57       56.34 o   0.2762E-03
  12  -4   6     4142.55     3845.19      247.25 o   0.1265E-04
  13  -4   6     1215.02     1176.34      125.11 o   0.5291E-04
  14  -4   6      199.58      135.23       48.38 o   0.3786E-03
 -14  -3   6      309.05      341.79       60.81 o   0.2273E-03
 -13  -3   6     2748.94     2915.99      136.04 o   0.3396E-04
 -12  -3   6     2570.24     2417.16      125.69 o   0.4102E-04
 -11  -3   6     3170.42     3044.32      137.23 o   0.3226E-04
 -10  -3   6     3205.80     3511.85      186.05 o   0.2047E-04
  -9  -3   6      704.47      664.48       74.64 o   0.1390E-03
  -8  -3   6     2269.14     2186.56      139.02 o   0.3755E-04
  -7  -3   6     2048.14     2244.90      126.07 o   0.4284E-04
  -6  -3   6      766.18      860.49       68.61 o   0.1483E-03
  -5  -3   6      994.50      997.61       76.01 o   0.1202E-03
  -4  -3   6       48.37       69.63        8.56 o   0.4977E-02
  -3  -3   6      866.33      770.94       30.35 o   0.3495E-03
  -2  -3   6     1196.77     1079.72       49.06 o   0.1877E-03
  -1  -3   6     5411.63     6041.97      150.92 o   0.1770E-04
   0  -3   6      355.07      318.12       24.99 o   0.7646E-03
   1  -3   6      545.72      621.03       32.41 o   0.4198E-03
   2  -3   6       60.05       99.87       14.85 o   0.2498E-02
   3  -3   6     1206.37     1344.86       75.26 o   0.1083E-03
   4  -3   6     2013.46     2167.15      110.71 o   0.5190E-04
   5  -3   6     2079.92     2186.13       70.45 o   0.8208E-04
   6  -3   6     2884.26     2995.80       96.57 o   0.4792E-04
   7  -3   6     6563.61     6892.56      286.87 o   0.7972E-05
   8  -3   6        1.69       20.49       18.46 o   0.9828E-04
   9  -3   6       93.25       47.86       31.30 o   0.9136E-03
  10  -3   6       84.00       65.92       33.29 o   0.7987E-03
  11  -3   6      910.02      931.29       98.70 o   0.8272E-04
  12  -3   6       65.57       36.73       34.03 o   0.8003E-03
  13  -3   6      138.46      117.94       42.64 o   0.4845E-03
  14  -3   6       99.80       54.30       45.72 o   0.4478E-03
 -14  -2   6       57.25       97.51       26.30 o   0.1174E-02
 -13  -2   6      181.57      128.31       35.84 o   0.6338E-03
 -12  -2   6     1289.31     1248.43       55.89 o   0.1521E-03
 -11  -2   6      598.91      606.45       41.61 o   0.3207E-03
 -10  -2   6     1086.18     1132.41       69.43 o   0.1289E-03
  -9  -2   6       63.92       57.26       18.36 o   0.2191E-02
  -8  -2   6      976.34     1109.36       60.52 o   0.1540E-03
  -7  -2   6       -4.50        6.36       12.29 o   0.3450E-02
  -6  -2   6        2.42       11.22       10.51 o   0.1872E-02
  -5  -2   6      449.44      454.70       47.57 o   0.3102E-03
  -4  -2   6     8185.14     7836.85      309.16 o   0.6528E-05
  -3  -2   6       64.65       72.38       10.69 o   0.3927E-02
  -2  -2   6     1002.30     1052.33       68.71 o   0.1352E-03
  -1  -2   6       23.68       10.87       11.09 o   0.6577E-02
   0  -2   6     5953.87     5779.36      158.93 o   0.1685E-04
   1  -2   6     4106.44     3919.27      162.02 o   0.2254E-04
   2  -2   6     1137.83      995.11       67.65 o   0.1371E-03
   3  -2   6     3327.71     3312.94      148.35 o   0.2791E-04
   4  -2   6    14503.64    14247.61      508.47 o   0.2364E-05
   5  -2   6      170.71      191.83       13.17 o   0.1803E-02
   6  -2   6       11.31        6.08        6.95 o   0.1619E-01
   7  -2   6       -1.52       12.71       15.63 o   0.1535E-03
   8  -2   6     5679.54     5818.45      264.27 o   0.9698E-05
   9  -2   6      545.67      618.30       68.09 o   0.1672E-03
  10  -2   6       99.93       28.49       34.66 o   0.7713E-03
  11  -2   6      157.70      256.34       39.42 o   0.4959E-03
  12  -2   6     1618.87     1644.50      142.65 o   0.3943E-04
  13  -2   6      600.69      605.16       85.18 o   0.1152E-03
  14  -2   6       39.07       11.74       31.06 o   0.9963E-03
 -14  -1   6      -48.42        0.50       41.45 o   0.5718E-03
 -13  -1   6      710.57      763.67       49.49 o   0.2362E-03
 -12  -1   6      102.72       95.65       16.53 o   0.2143E-02
 -11  -1   6     4145.87     3977.39      108.93 o   0.3297E-04
 -10  -1   6      307.94      314.69       24.69 o   0.7934E-03
  -9  -1   6      248.32      291.77       30.61 o   0.6597E-03
  -8  -1   6       23.59       27.76       12.06 o   0.4972E-02
  -7  -1   6        0.77        3.72        5.63 o   0.2487E-03
  -6  -1   6      929.42      884.56       41.30 o   0.2568E-03
  -5  -1   6     1769.23     1894.82      100.73 o   0.6348E-04
  -4  -1   6    10918.32    11047.67      390.66 o   0.3919E-05
  -3  -1   6       58.95       59.59       18.26 o   0.2237E-02
  -2  -1   6     1223.17     1344.51       51.50 o   0.1588E-03
  -1  -1   6      756.10      809.47       38.55 o   0.2899E-03
   0  -1   6      568.53      655.69       46.11 o   0.2789E-03
   1  -1   6     5924.42     5657.79      218.98 o   0.1236E-04
   2  -1   6     4208.65     4286.37      171.19 o   0.2011E-04
   3  -1   6    11669.63    12197.06      411.38 o   0.3457E-05
   4  -1   6      561.23      433.82       30.17 o   0.5178E-03
   5  -1   6     5974.50     5264.13      128.00 o   0.2104E-04
   6  -1   6      285.45      381.82       40.06 o   0.4284E-03
   7  -1   6     7877.12     7981.13      325.18 o   0.6128E-05
   8  -1   6      438.93      356.63       57.22 o   0.2439E-03
   9  -1   6      132.06       91.40       34.28 o   0.7215E-03
  10  -1   6       30.63       23.43       18.01 o   0.2708E-02
  11  -1   6      455.13      422.49       65.69 o   0.1898E-03
  12  -1   6      357.13      347.09       62.85 o   0.2130E-03
  13  -1   6      234.51      220.55       52.12 o   0.3160E-03
  14  -1   6     1195.78     1127.09      125.35 o   0.5297E-04
 -14   0   6      644.15      644.30       60.20 o   0.1941E-03
 -13   0   6     3012.35     2853.85      136.47 o   0.3364E-04
 -12   0   6     6561.55     6287.80      153.54 o   0.1583E-04
 -11   0   6       59.14       35.39       13.29 o   0.3925E-02
 -10   0   6     1298.64     1308.01       50.93 o   0.1609E-03
  -9   0   6     1572.15     1553.06       54.71 o   0.1328E-03
  -8   0   6       -1.42       16.37        7.27 o   0.1542E-02
  -7   0   6       30.43       27.28        8.48 o   0.7926E-02
  -6   0   6      135.30      162.04       13.61 o   0.2031E-02
  -5   0   6     2863.32     2920.64       97.97 o   0.4840E-04
  -4   0   6     2280.95     1997.90      108.63 o   0.5361E-04
  -3   0   6     5348.77     5834.21      206.17 o   0.1339E-04
  -2   0   6      298.26      337.14       21.91 o   0.8520E-03
  -1   0   6      112.88       90.17       13.28 o   0.2695E-02
   0   0   6       21.76       30.06       10.89 o   0.5878E-02
   1   0   6     4242.75     4244.67      165.92 o   0.2096E-04
   2   0   6       -4.29        2.03        7.84 o   0.1496E-01
   3   0   6    20958.59    20851.90      698.60 o   0.1215E-05
   4   0   6     1521.43     1460.81       43.98 o   0.1609E-03
   5   0   6        4.02        1.16        7.01 o   0.1855E-01
   6   0   6     5909.84     6210.73      251.14 o   0.1005E-04
   7   0   6      496.18      633.48       55.21 o   0.2297E-03
   8   0   6     1334.88     1312.12      102.30 o   0.7084E-04
   9   0   6       36.83       68.70       20.29 o   0.1920E-02
  10   0   6     1426.25     1353.51      115.69 o   0.5809E-04
  11   0   6      636.18      709.01       78.74 o   0.1280E-03
  12   0   6       73.34       77.86       31.84 o   0.8617E-03
  13   0   6      200.53      267.07       52.09 o   0.3106E-03
  14   0   6      579.04      760.38       85.69 o   0.1114E-03
  15   0   6     4385.99     4316.21      270.80 o   0.1062E-04
 -15   1   6      -12.25       74.40       29.24 o   0.2228E-03
 -14   1   6      126.32      152.49       29.40 o   0.8617E-03
 -13   1   6      693.84      696.60       59.79 o   0.1922E-03
 -12   1   6      891.54      862.35       52.50 o   0.2024E-03
 -11   1   6       56.23       63.74       11.31 o   0.4148E-02
 -10   1   6      606.84      657.69       33.59 o   0.3816E-03
  -9   1   6        9.80        6.31        7.99 o   0.1245E-01
  -8   1   6     1674.17     1681.00       46.60 o   0.1367E-03
  -7   1   6     1774.03     1799.84       51.43 o   0.1231E-03
  -6   1   6     2293.73     2120.60       70.43 o   0.8141E-04
  -5   1   6     2657.37     2676.24       74.86 o   0.6413E-04
  -4   1   6    22669.15    23220.17      434.93 o   0.1688E-05
  -3   1   6       20.41       32.72        9.13 o   0.7234E-02
  -2   1   6     5260.94     4759.58      191.70 o   0.1600E-04
  -1   1   6     3086.35     3298.20       74.38 o   0.5317E-04
   0   1   6      298.17      310.36       30.06 o   0.6431E-03
   1   1   6     1215.84     1275.36       65.56 o   0.1278E-03
   2   1   6     1312.01     1439.12       49.55 o   0.1569E-03
   3   1   6     1189.64     1151.67       46.78 o   0.1861E-03
   4   1   6     7586.18     7688.51      194.99 o   0.1093E-04
   5   1   6     4668.81     4434.95      129.21 o   0.2567E-04
   6   1   6      430.28      506.39       47.60 o   0.2973E-03
   7   1   6     3870.32     3790.11      189.67 o   0.1882E-04
   8   1   6      892.65      949.67       49.31 o   0.2078E-03
   9   1   6       88.24       87.29       16.81 o   0.2207E-02
  10   1   6     1643.43     1729.53       76.60 o   0.9078E-04
  11   1   6      727.48      780.55       84.58 o   0.1110E-03
  12   1   6      316.11      196.83       61.22 o   0.2362E-03
  13   1   6      472.71      401.81       75.62 o   0.1502E-03
  14   1   6     5176.88     4686.67      290.44 o   0.9143E-05
  15   1   6      480.87      476.81       84.24 o   0.1225E-03
 -15   2   6      503.74      546.97       76.83 o   0.1409E-03
 -14   2   6      409.07      435.95       47.98 o   0.3063E-03
 -13   2   6      139.15      162.16       29.00 o   0.8764E-03
 -12   2   6      689.20      700.12       45.17 o   0.2674E-03
 -11   2   6      786.08      821.75       46.52 o   0.2435E-03
 -10   2   6       60.18       58.70       11.55 o   0.3973E-02
  -9   2   6     2186.07     2177.62       57.73 o   0.9397E-04
  -8   2   6      318.76      314.27       18.38 o   0.9977E-03
  -7   2   6     2467.12     2589.73       64.17 o   0.7586E-04
  -6   2   6       12.85        1.16        7.07 o   0.1691E-01
  -5   2   6    12707.22    13061.68      258.55 o   0.4936E-05
  -4   2   6     1031.32     1020.73       37.56 o   0.2449E-03
  -3   2   6    20399.76    20273.23      387.70 o   0.2142E-05
  -2   2   6      550.98      474.84       21.98 o   0.6342E-03
  -1   2   6     8316.57     8800.45      167.26 o   0.1062E-04
   0   2   6     1914.04     1955.85       61.84 o   0.1003E-03
   1   2   6     1270.49     1297.95       45.71 o   0.1762E-03
   2   2   6     2345.40     2276.53       71.34 o   0.7720E-04
   3   2   6      931.15      715.79       31.30 o   0.3515E-03
   4   2   6      125.66      114.33       13.98 o   0.2446E-02
   5   2   6     5563.50     5511.37      150.16 o   0.1867E-04
   6   2   6    10518.42    10408.65      211.18 o   0.7210E-05
   7   2   6     1728.85     1787.90       71.56 o   0.9469E-04
   8   2   6     3557.02     3683.64      120.62 o   0.3305E-04
   9   2   6     1171.67     1211.78       61.08 o   0.1430E-03
  10   2   6      497.92      562.39       40.57 o   0.3479E-03
  11   2   6     1142.93     1154.99      106.37 o   0.6965E-04
  12   2   6      873.61      798.79       96.04 o   0.8915E-04
  13   2   6       93.88       74.46       36.53 o   0.6736E-03
  14   2   6       76.68       21.16       33.95 o   0.8140E-03
  15   2   6      858.35      884.86      107.32 o   0.7326E-04
 -15   3   6        7.14        0.29       24.67 o   0.5504E-03
 -14   3   6      584.84      609.24       58.87 o   0.2081E-03
 -13   3   6      820.37      896.61       66.30 o   0.1533E-03
 -12   3   6      934.43      934.89       53.92 o   0.1893E-03
 -11   3   6      208.48      226.37       24.32 o   0.9559E-03
 -10   3   6        4.14        2.17        7.54 o   0.1628E-01
  -9   3   6      316.07      348.61       22.52 o   0.8516E-03
  -8   3   6    12797.42    12965.32      210.54 o   0.5527E-05
  -7   3   6       25.19       44.39        8.48 o   0.6813E-02
  -6   3   6     2262.18     2014.30       68.24 o   0.8707E-04
  -5   3   6      677.09      711.05       30.79 o   0.3796E-03
  -4   3   6      272.80      381.45       14.11 o   0.1052E-02
  -3   3   6     6977.60     6311.18      124.79 o   0.1760E-04
  -2   3   6     9002.79     8693.75      179.75 o   0.9878E-05
  -1   3   6     3492.56     3399.13       66.99 o   0.5270E-04
   0   3   6      379.81      470.62       35.98 o   0.4400E-03
   1   3   6     1415.77     1356.23       47.89 o   0.1631E-03
   2   3   6      410.60      363.34       33.22 o   0.5189E-03
   3   3   6       59.36       64.61        7.94 o   0.5485E-02
   4   3   6     7412.39     7004.48      178.35 o   0.1246E-04
   5   3   6       51.25       42.01        6.66 o   0.7240E-02
   6   3   6      528.14      580.22       20.48 o   0.5923E-03
   7   3   6     1081.20     1109.18       39.70 o   0.2223E-03
   8   3   6     5435.75     5620.37      166.69 o   0.1704E-04
   9   3   6       -6.98        2.58       10.20 o   0.8913E-02
  10   3   6     1092.87     1128.67       61.89 o   0.1473E-03
  11   3   6      169.86      135.19       25.44 o   0.1075E-02
  12   3   6      199.78      298.33       42.57 o   0.4228E-03
  13   3   6      112.29       80.22       37.69 o   0.6251E-03
  14   3   6      -16.94        5.69       23.43 o   0.1769E-02
  15   3   6     2111.19     2080.93      171.78 o   0.2748E-04
 -15   4   6      749.65      637.11       97.54 o   0.9040E-04
 -14   4   6      144.40      131.48       31.62 o   0.7862E-03
 -13   4   6      100.47      136.44       25.67 o   0.1115E-02
 -12   4   6      253.95      271.98       28.03 o   0.7391E-03
 -11   4   6      775.22      778.76       39.72 o   0.2865E-03
 -10   4   6     1294.79     1389.64       50.20 o   0.1574E-03
  -9   4   6       63.10       65.16       11.17 o   0.3968E-02
  -8   4   6     3413.08     3520.38       86.26 o   0.4506E-04
  -7   4   6     5006.07     5247.65      157.12 o   0.1891E-04
  -6   4   6       80.52       73.48       14.22 o   0.2896E-02
  -5   4   6       16.49       16.04        5.52 o   0.1664E-01
  -4   4   6    19945.62    19041.82      329.90 o   0.2521E-05
  -3   4   6        3.59        4.08        3.17 o   0.6095E-01
  -2   4   6    13282.66    13105.92      319.12 o   0.4099E-05
  -1   4   6    20454.09    20911.50      474.88 o   0.1798E-05
   0   4   6     3829.50     3466.61      103.91 o   0.3817E-04
   1   4   6     6803.38     6630.91      137.61 o   0.1623E-04
   2   4   6     1015.31      934.27       60.16 o   0.1654E-03
   3   4   6     9888.15    10002.37      246.75 o   0.6861E-05
   4   4   6      315.81      284.48       19.30 o   0.1026E-02
   5   4   6     3376.20     3473.92       72.54 o   0.5105E-04
   6   4   6     2190.07     2169.43       53.28 o   0.9745E-04
   7   4   6      567.74      568.04       28.26 o   0.4885E-03
   8   4   6       -9.42        0.66       11.78 o   0.6885E-02
   9   4   6     1313.89     1271.03       67.32 o   0.1244E-03
  10   4   6       29.97       23.34       14.84 o   0.3690E-02
  11   4   6     1121.24     1217.04       66.84 o   0.1295E-03
  12   4   6      -15.43        0.87       21.05 o   0.2205E-02
  13   4   6      198.66      228.34       45.91 o   0.3950E-03
  14   4   6     1423.33     1142.33      132.97 o   0.4745E-04
  15   4   6      525.22      543.88       84.41 o   0.1200E-03
 -14   5   6       10.99       64.62       19.46 o   0.2183E-02
 -13   5   6      728.21      690.97       64.13 o   0.1730E-03
 -12   5   6      238.53      202.51       35.10 o   0.5997E-03
 -11   5   6       12.14       30.72       10.63 o   0.6272E-02
 -10   5   6     1311.03     1275.09       58.72 o   0.1425E-03
  -9   5   6      241.72      234.04       23.13 o   0.9934E-03
  -8   5   6     6774.02     6921.82      165.84 o   0.1393E-04
  -7   5   6       12.75        4.41       13.44 o   0.5206E-02
  -6   5   6      327.29      349.43       41.98 o   0.4004E-03
  -5   5   6     5247.90     4816.77      147.28 o   0.2103E-04
  -4   5   6     4608.98     4674.24      105.64 o   0.2883E-04
  -3   5   6     1155.29     1153.43       49.42 o   0.1815E-03
  -2   5   6     1578.87     1554.60       56.80 o   0.1277E-03
  -1   5   6    15823.97    15992.32      542.28 o   0.2019E-05
   0   5   6     9210.72     9358.79      229.15 o   0.7771E-05
   1   5   6      348.13      430.93       22.14 o   0.7178E-03
   2   5   6     2791.51     2553.89      125.10 o   0.3956E-04
   3   5   6     2597.28     2648.43       85.94 o   0.5935E-04
   4   5   6     2369.04     2603.56       67.07 o   0.7300E-04
   5   5   6     4362.95     4426.44      111.68 o   0.2968E-04
   6   5   6      307.38      257.24       20.78 o   0.1028E-02
   7   5   6      576.28      642.66       40.31 o   0.3236E-03
   8   5   6       53.88       48.37       13.27 o   0.3646E-02
   9   5   6       37.03       60.67       12.34 o   0.4008E-02
  10   5   6     1055.96     1040.03       62.99 o   0.1494E-03
  11   5   6       96.93      104.58       18.76 o   0.1798E-02
  12   5   6      178.08      156.52       28.07 o   0.8828E-03
  13   5   6       72.85      107.79       34.11 o   0.7404E-03
  14   5   6      554.00      597.35       79.67 o   0.1305E-03
  15   5   6        8.25        0.10       19.10 o   0.2047E-02
 -14   6   6      808.29      751.54       70.88 o   0.1442E-03
 -13   6   6      204.29      238.99       35.32 o   0.5865E-03
 -12   6   6     1964.02     1983.01      102.91 o   0.5946E-04
 -11   6   6       72.63       67.47       15.47 o   0.2755E-02
 -10   6   6       65.80       57.20       15.39 o   0.2772E-02
  -9   6   6     3875.29     4082.86      115.08 o   0.3177E-04
  -8   6   6       82.24       83.90       16.16 o   0.2398E-02
  -7   6   6      690.17      785.78       65.57 o   0.1636E-03
  -6   6   6      876.36      932.57       71.67 o   0.1333E-03
  -5   6   6     2215.42     2075.12       76.35 o   0.7748E-04
  -4   6   6      317.95      373.21       22.63 o   0.7960E-03
  -3   6   6      228.97      304.57       33.46 o   0.5904E-03
  -2   6   6     6528.68     6242.51      171.41 o   0.1459E-04
  -1   6   6     8555.97     8472.59      210.69 o   0.9184E-05
   0   6   6     9987.22     9520.91      249.04 o   0.6961E-05
   1   6   6     2340.05     2129.93       76.06 o   0.7558E-04
   2   6   6      680.98      712.95       30.57 o   0.3847E-03
   3   6   6    43784.71    44313.79      990.71 o   0.4214E-06
   4   6   6     3504.50     3462.66       91.18 o   0.4389E-04
   5   6   6      260.79      187.85       19.41 o   0.1274E-02
   6   6   6      118.96      150.90       14.27 o   0.2051E-02
   7   6   6     1085.73     1168.47       58.38 o   0.1546E-03
   8   6   6      552.53      601.12       42.01 o   0.3254E-03
   9   6   6        6.68        0.92       12.48 o   0.6181E-02
  10   6   6      389.60      322.11       38.98 o   0.4485E-03
  11   6   6      182.85      138.81       29.04 o   0.8661E-03
  12   6   6      177.63      193.09       29.24 o   0.8085E-03
  13   6   6       86.22       79.07       24.89 o   0.1287E-02
  14   6   6       -8.04        2.86       18.09 o   0.2390E-02
  15   6   6      534.07      505.17       57.62 o   0.2240E-03
 -14   7   6       22.72       30.99       19.42 o   0.2346E-02
 -13   7   6       13.01        3.65       18.07 o   0.2963E-02
 -12   7   6      -25.64        8.94       19.52 o   0.2449E-02
 -11   7   6     1065.98     1025.25       57.21 o   0.1685E-03
 -10   7   6      338.52      314.90       30.39 o   0.6221E-03
  -9   7   6        9.92        0.62        9.55 o   0.1016E-01
  -8   7   6        5.61        7.67       11.38 o   0.5192E-02
  -7   7   6      288.97      289.74       42.08 o   0.4233E-03
  -6   7   6      236.18      321.21       37.61 o   0.4895E-03
  -5   7   6     1297.34     1233.43       53.84 o   0.1570E-03
  -4   7   6     1161.84     1212.78       35.50 o   0.2248E-03
  -3   7   6      -11.61        4.30       16.57 o   0.3485E-02
  -2   7   6     2626.77     2667.24      134.53 o   0.3587E-04
  -1   7   6     3226.61     2996.32       73.74 o   0.5690E-04
   0   7   6    11660.89    11280.49      266.02 o   0.5513E-05
   1   7   6     1189.68     1178.87       49.49 o   0.1786E-03
   2   7   6     4479.06     4519.12      129.92 o   0.2572E-04
   3   7   6     5790.34     5623.89      127.07 o   0.2065E-04
   4   7   6    29358.48    29440.06      432.92 o   0.1217E-05
   5   7   6     3120.49     3245.85       66.39 o   0.5746E-04
   6   7   6      380.87      365.01       19.29 o   0.8621E-03
   7   7   6     3912.14     3898.97      107.31 o   0.3427E-04
   8   7   6      648.91      687.19       36.97 o   0.3358E-03
   9   7   6     4684.13     4613.86      129.23 o   0.2511E-04
  10   7   6      469.09      480.77       34.65 o   0.4400E-03
  11   7   6       -2.35        1.85       11.26 o   0.1367E-02
  12   7   6     2424.93     2344.11       93.25 o   0.5875E-04
  13   7   6      300.62      351.43       39.13 o   0.4456E-03
  14   7   6     1333.07     1180.83       88.64 o   0.8950E-04
  15   7   6       51.97       79.17       22.70 o   0.1551E-02
 -13   8   6      171.45      159.62       31.70 o   0.7570E-03
 -12   8   6      667.58      764.27       60.69 o   0.1859E-03
 -11   8   6      419.92      387.24       36.03 o   0.4585E-03
 -10   8   6     2037.82     2045.98       96.91 o   0.6205E-04
  -9   8   6     1325.04     1418.64       74.45 o   0.1066E-03
  -8   8   6      575.64      617.88       46.15 o   0.2843E-03
  -7   8   6       54.42       66.73       17.74 o   0.2284E-02
  -6   8   6       48.28       77.08       19.65 o   0.1919E-02
  -5   8   6     2591.90     2683.98       88.35 o   0.5691E-04
  -4   8   6     1329.39     1333.25       40.63 o   0.1847E-03
  -3   8   6     4071.09     4304.53      117.00 o   0.2980E-04
  -2   8   6      380.90      433.25       24.82 o   0.6595E-03
  -1   8   6    11236.03    10737.24      223.45 o   0.6676E-05
   0   8   6      985.37      849.97       34.47 o   0.2952E-03
   1   8   6      736.66      897.10       39.39 o   0.2744E-03
   2   8   6     2429.32     2445.16       63.96 o   0.7854E-04
   3   8   6      915.28      904.32       46.88 o   0.2230E-03
   4   8   6     2478.49     2390.83       62.96 o   0.8001E-04
   5   8   6      294.01      304.85       16.81 o   0.1070E-02
   6   8   6      943.23      961.41       33.03 o   0.2882E-03
   7   8   6      792.87      878.02       35.42 o   0.2960E-03
   8   8   6      221.37      202.80       19.67 o   0.1241E-02
   9   8   6      630.36      629.98       39.27 o   0.3350E-03
  10   8   6       16.20       11.12       10.60 o   0.7546E-02
  11   8   6     3283.69     3236.61      109.57 o   0.3964E-04
  12   8   6        3.02        2.15       12.67 o   0.1408E-02
  13   8   6      244.54      245.01       29.76 o   0.7236E-03
  14   8   6      405.19      389.88       47.35 o   0.3189E-03
  15   8   6      -10.63       10.93       23.51 o   0.1447E-02
 -13   9   6        4.61       21.95       19.55 o   0.5018E-03
 -12   9   6      800.15      696.94       92.30 o   0.9731E-04
 -11   9   6      678.28      605.13       55.04 o   0.2222E-03
 -10   9   6      421.81      437.94       43.26 o   0.3529E-03
  -9   9   6        1.01        6.84       11.42 o   0.2372E-03
  -8   9   6     2457.05     2586.96      106.89 o   0.4873E-04
  -7   9   6     2258.05     2171.56      139.32 o   0.3733E-04
  -6   9   6     1321.36     1251.75      100.37 o   0.7372E-04
  -5   9   6     6036.69     5453.05      148.12 o   0.1854E-04
  -4   9   6     2093.19     2123.44       76.32 o   0.7782E-04
  -3   9   6     4476.95     4595.36      130.28 o   0.2541E-04
  -2   9   6     7327.89     7354.62      194.77 o   0.1138E-04
  -1   9   6       13.57       33.29        4.23 o   0.1389E-01
   0   9   6     9295.12     9643.77      243.46 o   0.7215E-05
   1   9   6       15.39       32.30        9.40 o   0.7201E-02
   2   9   6     2042.85     1989.95       78.08 o   0.7932E-04
   3   9   6      515.38      467.48       26.28 o   0.5706E-03
   4   9   6     2797.39     2907.02       84.72 o   0.5498E-04
   5   9   6      149.82      113.05       14.89 o   0.2164E-02
   6   9   6       41.72       39.18        8.54 o   0.6516E-02
   7   9   6      233.63      240.83       19.37 o   0.1163E-02
   8   9   6     4905.15     5057.55      116.41 o   0.2477E-04
   9   9   6      172.52      248.15       18.24 o   0.1252E-02
  10   9   6      -15.32        1.55       11.00 o   0.7507E-02
  11   9   6      328.43      288.52       30.98 o   0.6185E-03
  12   9   6      939.12      959.16       55.80 o   0.1819E-03
  13   9   6       15.08       11.78       12.97 o   0.5148E-02
  14   9   6      155.50      146.06       29.74 o   0.8400E-03
  15   9   6       65.08       51.09       30.56 o   0.9606E-03
 -13  10   6       64.04       91.46       37.85 o   0.6296E-03
 -12  10   6      434.47      512.37       67.95 o   0.1758E-03
 -11  10   6     1793.53     1650.56       96.89 o   0.6873E-04
 -10  10   6      258.93      210.60       34.50 o   0.6005E-03
  -9  10   6      867.28      862.33       61.88 o   0.1684E-03
  -8  10   6      645.43      686.22       51.53 o   0.2372E-03
  -7  10   6      785.83      973.99       77.23 o   0.1217E-03
  -6  10   6      977.29      877.31       51.09 o   0.2077E-03
  -5  10   6       42.78       36.84       11.37 o   0.4888E-02
  -4  10   6      357.92      354.40       27.73 o   0.6560E-03
  -3  10   6      328.10      359.83       26.47 o   0.6699E-03
  -2  10   6       49.53       25.39       11.51 o   0.5271E-02
  -1  10   6    10811.81    10551.33      222.18 o   0.6846E-05
   0  10   6      302.02      363.05       26.01 o   0.6979E-03
   1  10   6     2509.01     2396.58       62.42 o   0.8047E-04
   2  10   6      283.38      290.20       22.59 o   0.8882E-03
   3  10   6      228.22      215.09       16.96 o   0.1357E-02
   4  10   6     4615.63     4770.01      123.82 o   0.2516E-04
   5  10   6      328.44      300.72       22.32 o   0.8931E-03
   6  10   6     3247.62     3322.50       97.35 o   0.4362E-04
   7  10   6      589.61      583.90       31.49 o   0.4304E-03
   8  10   6     3629.44     3617.19       95.79 o   0.4016E-04
   9  10   6     2051.36     2106.75       69.07 o   0.8560E-04
  10  10   6      892.19      901.39       44.83 o   0.2360E-03
  11  10   6      724.63      776.31       46.72 o   0.2498E-03
  12  10   6       10.06        3.98       14.21 o   0.4705E-02
  13  10   6        7.06        6.34       19.57 o   0.1344E-02
  14  10   6       -6.06       60.28       25.31 o   0.1756E-03
 -13  11   6       62.87       69.91       33.94 o   0.7802E-03
 -12  11   6      482.74      471.46       77.52 o   0.1415E-03
 -11  11   6      460.90      357.19       70.49 o   0.1715E-03
 -10  11   6      937.70      956.02       69.15 o   0.1398E-03
  -9  11   6        1.69        9.04       13.34 o   0.3612E-03
  -8  11   6       52.66       28.91       19.97 o   0.2112E-02
  -7  11   6      395.72      369.83       55.25 o   0.2598E-03
  -6  11   6      358.90      429.78       52.15 o   0.2753E-03
  -5  11   6        7.32       19.64       15.33 o   0.2073E-02
  -4  11   6       27.00       23.55        8.63 o   0.8276E-02
  -3  11   6       57.91       62.80       12.16 o   0.3812E-02
  -2  11   6       -4.24        6.02        8.90 o   0.6481E-02
  -1  11   6     2362.34     2269.83       67.76 o   0.8069E-04
   0  11   6      119.31      120.57       16.86 o   0.1916E-02
   1  11   6     2333.48     2284.42       61.59 o   0.8605E-04
   2  11   6      279.82      351.43       23.67 o   0.8032E-03
   3  11   6     2356.21     2302.48       64.87 o   0.8165E-04
   4  11   6      319.69      349.60       21.28 o   0.8518E-03
   5  11   6      185.72      192.77       17.57 o   0.1467E-02
   6  11   6        5.10        2.28        9.63 o   0.9927E-02
   7  11   6     1337.08     1397.42       60.44 o   0.1324E-03
   8  11   6      750.10      815.77       45.41 o   0.2549E-03
   9  11   6      168.25      187.74       23.46 o   0.1092E-02
  10  11   6      360.85      326.35       29.14 o   0.6433E-03
  11  11   6     1600.52     1461.99       97.68 o   0.7189E-04
  12  11   6       72.95       47.89       31.80 o   0.9016E-03
  13  11   6      181.40      168.34       50.24 o   0.3506E-03
  14  11   6       53.12       30.42       34.21 o   0.8021E-03
 -12  12   6     2111.85     1991.34      171.57 o   0.2786E-04
 -11  12   6      127.42      124.97       39.84 o   0.5455E-03
 -10  12   6      399.88      346.72       45.98 o   0.3476E-03
  -9  12   6       25.48       32.20       17.89 o   0.2680E-02
  -8  12   6     4340.20     4381.85      167.22 o   0.2044E-04
  -7  12   6      -10.11        7.50       23.50 o   0.1324E-02
  -6  12   6      462.83      464.21       62.99 o   0.2003E-03
  -5  12   6      125.05      157.75       31.54 o   0.7759E-03
  -4  12   6     1424.44     1484.34      111.62 o   0.5999E-04
  -3  12   6       11.30       13.97        9.15 o   0.9248E-02
  -2  12   6       92.29       96.20       17.09 o   0.2044E-02
  -1  12   6     1256.22     1351.98       62.53 o   0.1323E-03
   0  12   6     1938.46     1992.87       69.12 o   0.9078E-04
   1  12   6      592.70      606.36       35.48 o   0.3792E-03
   2  12   6      294.11      322.83       25.38 o   0.7637E-03
   3  12   6      472.79      530.94       33.30 o   0.4533E-03
   4  12   6      405.25      440.97       25.18 o   0.6328E-03
   5  12   6        8.30       18.18        7.13 o   0.1243E-01
   6  12   6     4080.03     4005.13      139.50 o   0.2622E-04
   7  12   6     1228.85     1330.25       58.44 o   0.1406E-03
   8  12   6      493.20      536.82       37.50 o   0.3896E-03
   9  12   6       30.34       40.90       17.94 o   0.2619E-02
  10  12   6     2345.76     2456.76      121.30 o   0.4293E-04
  11  12   6       77.81      120.94       25.09 o   0.1192E-02
  12  12   6      835.06      830.11       72.92 o   0.1366E-03
  13  12   6      -12.35        0.06       23.22 o   0.1824E-02
 -11  13   6      801.52      734.93      101.45 o   0.8272E-04
 -10  13   6       45.20       18.53       19.93 o   0.2240E-02
  -9  13   6     1337.65     1320.88       85.58 o   0.9070E-04
  -8  13   6      364.01      316.42       43.94 o   0.3797E-03
  -7  13   6     5065.16     5037.31      258.42 o   0.1071E-04
  -6  13   6      529.12      413.92       71.28 o   0.1644E-03
  -5  13   6      396.18      406.46       60.41 o   0.2217E-03
  -4  13   6       11.94       10.38       24.10 o   0.1585E-02
  -3  13   6     3357.35     3587.93      191.21 o   0.1938E-04
  -2  13   6       24.34       22.81       10.83 o   0.6098E-02
  -1  13   6      211.64      231.14       24.69 o   0.9412E-03
   0  13   6      208.84      168.05       21.64 o   0.1220E-02
   1  13   6       49.67       69.76       12.98 o   0.3506E-02
   2  13   6     1706.59     1791.64       68.45 o   0.9927E-04
   3  13   6     6494.14     6479.56      168.31 o   0.1452E-04
   4  13   6     1617.64     1688.27       68.59 o   0.1024E-03
   5  13   6      238.98      250.70       21.30 o   0.1005E-02
   6  13   6      296.42      302.62       27.27 o   0.7329E-03
   7  13   6      883.71      963.90       65.46 o   0.1509E-03
   8  13   6       61.35       73.34       19.78 o   0.1900E-02
   9  13   6      197.55      193.47       32.69 o   0.6820E-03
  10  13   6       57.42       32.42       22.52 o   0.1731E-02
  11  13   6     1668.36     1803.99      104.22 o   0.6173E-04
  12  13   6        9.60        7.64       26.45 o   0.7452E-03
 -11  14   6       32.12        1.83       37.02 o   0.7176E-03
 -10  14   6       26.54        1.15       21.27 o   0.2124E-02
  -9  14   6        6.03       25.47       16.41 o   0.8713E-03
  -8  14   6     1182.48     1222.68       82.05 o   0.1007E-03
  -7  14   6     2042.48     2172.91      108.56 o   0.5316E-04
  -6  14   6       16.57        1.35       18.38 o   0.2841E-02
  -5  14   6      444.50      517.06       66.54 o   0.1807E-03
  -4  14   6     5695.73     5419.34      280.04 o   0.9160E-05
  -3  14   6      701.07      875.36       79.77 o   0.1205E-03
  -2  14   6        5.64        0.77       16.49 o   0.1715E-02
  -1  14   6      661.03      651.30       47.14 o   0.2673E-03
   0  14   6     1907.33     1838.54       73.58 o   0.8915E-04
   1  14   6      302.84      304.36       27.39 o   0.7140E-03
   2  14   6     3142.58     3115.40      103.20 o   0.4347E-04
   3  14   6       -0.89        6.13        6.37 o   0.1517E-03
   4  14   6      606.80      581.63       42.24 o   0.3188E-03
   5  14   6      602.11      688.82       42.74 o   0.2938E-03
   6  14   6      978.00     1028.32       69.13 o   0.1363E-03
   7  14   6      132.57      154.13       27.37 o   0.9605E-03
   8  14   6      606.14      626.95       56.99 o   0.2133E-03
   9  14   6      -18.04        7.68       17.42 o   0.3081E-02
  10  14   6       25.55       69.89       21.83 o   0.1715E-02
  11  14   6      -30.75        2.94       24.72 o   0.1578E-02
  -9  15   6      341.06      351.18       46.52 o   0.3475E-03
  -8  15   6      204.83      259.54       35.34 o   0.5741E-03
  -7  15   6     2983.48     2934.56      140.20 o   0.3245E-04
  -6  15   6      237.08      116.19       54.12 o   0.3088E-03
  -5  15   6      404.20      365.22       64.65 o   0.2010E-03
  -4  15   6       84.59       92.98       30.52 o   0.9087E-03
  -3  15   6     1465.58     1480.49      124.87 o   0.4998E-04
  -2  15   6       24.05       24.00       17.86 o   0.2732E-02
  -1  15   6      174.28      109.75       45.48 o   0.4287E-03
   0  15   6      116.80      112.09       17.86 o   0.1832E-02
   1  15   6       41.06       21.93       13.73 o   0.4170E-02
   2  15   6       13.01       10.41       11.80 o   0.6247E-02
   3  15   6        2.07        5.50       11.25 o   0.1064E-02
   4  15   6     1695.18     1644.40       75.70 o   0.9240E-04
   5  15   6      864.22      971.92       65.11 o   0.1515E-03
   6  15   6       10.10        0.04       15.51 o   0.4047E-02
   7  15   6      378.02      420.08       43.90 o   0.3559E-03
   8  15   6       41.79       65.00       19.83 o   0.1947E-02
   9  15   6       -2.75        0.79       17.68 o   0.3095E-03
  10  15   6       76.42       81.32       26.45 o   0.1164E-02
  -9  16   6       31.52       35.26       28.07 o   0.1171E-02
  -8  16   6     1912.24     1847.89      111.85 o   0.5420E-04
  -7  16   6       75.39       89.95       23.44 o   0.1416E-02
  -6  16   6      796.24      906.30       94.47 o   0.9097E-04
  -5  16   6      479.18      513.21       73.26 o   0.1550E-03
  -4  16   6      564.25      569.90       77.47 o   0.1376E-03
  -3  16   6      130.30      114.53       41.42 o   0.5136E-03
  -2  16   6      456.11      458.93       68.54 o   0.1752E-03
  -1  16   6      -19.35        0.94       34.64 o   0.8249E-03
   0  16   6     1293.94     1314.06      119.03 o   0.5632E-04
   1  16   6      381.44      354.13       34.37 o   0.5205E-03
   2  16   6      241.40      228.66       27.43 o   0.8281E-03
   3  16   6       34.97       23.23       13.92 o   0.4100E-02
   4  16   6       -0.49       15.42        8.55 o   0.4668E-04
   5  16   6       42.90       14.50       18.91 o   0.2494E-02
   6  16   6      -10.54        3.24       18.96 o   0.2693E-02
   7  16   6      226.16      157.81       37.88 o   0.5523E-03
   8  16   6      484.68      489.88       54.80 o   0.2452E-03
   9  16   6       87.93       82.06       27.18 o   0.1113E-02
  10  16   6      466.25      417.55       80.53 o   0.1346E-03
  -9  17   6      135.05      126.11       44.28 o   0.4495E-03
  -8  17   6        5.94       56.72       34.51 o   0.8912E-04
  -7  17   6      102.60       83.45       28.76 o   0.1011E-02
  -6  17   6       -6.14        2.10       16.34 o   0.2108E-02
  -5  17   6      -20.97        5.55       34.16 o   0.8417E-03
  -4  17   6      448.65      473.50       72.52 o   0.1597E-03
  -3  17   6        3.28        1.27       24.48 o   0.1198E-03
  -2  17   6       -2.19        2.43       25.26 o   0.4702E-04
  -1  17   6     2136.84     2021.95      163.13 o   0.2993E-04
   0  17   6     1560.53     1552.95      137.04 o   0.4283E-04
   1  17   6     4838.61     4437.47      188.10 o   0.1725E-04
   2  17   6      145.91      169.00       30.67 o   0.7982E-03
   3  17   6      270.88      306.34       30.70 o   0.6485E-03
   4  17   6     1399.13     1379.13       86.89 o   0.8688E-04
   5  17   6      465.13      446.36       50.66 o   0.2813E-03
   6  17   6      258.01      214.24       38.35 o   0.5180E-03
   7  17   6      183.44      173.21       33.71 o   0.6704E-03
   8  17   6       -4.05        3.00       34.47 o   0.4645E-04
   9  17   6      209.24      240.87       48.58 o   0.3520E-03
  -8  18   6      483.08      530.35       80.94 o   0.1308E-03
  -7  18   6      330.77      384.75       65.96 o   0.1956E-03
  -6  18   6       98.31       91.31       41.20 o   0.5356E-03
  -5  18   6       -3.35       18.78       28.68 o   0.6630E-04
  -4  18   6       21.49       59.66       27.98 o   0.1152E-02
  -3  18   6      107.25      126.68       41.28 o   0.5170E-03
  -2  18   6      494.48      593.65       81.53 o   0.1265E-03
  -1  18   6     3525.12     3234.72      227.97 o   0.1522E-04
   0  18   6     1513.62     1379.86      138.84 o   0.4293E-04
   1  18   6     1047.66     1026.63       79.49 o   0.1113E-03
   2  18   6     1634.10     1672.21      101.65 o   0.6588E-04
   3  18   6        8.72       12.44       27.38 o   0.5366E-03
   4  18   6      673.62      726.05       93.43 o   0.9698E-04
   5  18   6      188.87      186.82       34.48 o   0.6298E-03
   6  18   6      605.58      522.73       60.15 o   0.2080E-03
   7  18   6       36.51       19.39       24.73 o   0.1522E-02
   8  18   6      -68.36       14.60       43.22 o   0.5190E-03
  -5  19   6       27.27       19.93       27.66 o   0.1241E-02
  -4  19   6      138.85      168.10       49.13 o   0.3686E-03
  -3  19   6       11.03        5.78       25.32 o   0.1171E-02
  -2  19   6       92.52       90.69       40.38 o   0.5541E-03
  -1  19   6     1337.57     1354.05      136.26 o   0.4506E-04
   0  19   6     1986.01     1912.50      166.28 o   0.2962E-04
   1  19   6      611.55      584.08       62.15 o   0.1929E-03
   2  19   6       30.20       63.66       26.36 o   0.1262E-02
   3  19   6      387.59      495.64       69.16 o   0.1733E-03
   4  19   6      178.41      121.07       49.87 o   0.3630E-03
   7  19   6      268.57      224.89       58.91 o   0.2539E-03
   2  20   6      330.23      334.75       67.37 o   0.1911E-03
  -2 -15   7       17.63       48.60       22.76 o   0.1697E-02
  -1 -15   7      -18.42       41.62       33.15 o   0.8670E-03
   0 -15   7       15.12       70.61       36.17 o   0.1932E-03
   1 -15   7      731.84      620.17      103.83 o   0.8126E-04
   2 -15   7       60.93        1.42       38.04 o   0.6727E-03
   3 -15   7      195.19      235.86       57.47 o   0.2664E-03
   4 -15   7      680.49      578.36       95.69 o   0.9446E-04
  -4 -14   7       -4.09       22.75       28.37 o   0.1033E-03
  -3 -14   7      107.30      162.61       40.70 o   0.5180E-03
  -2 -14   7     1803.26     1684.54      153.88 o   0.3456E-04
  -1 -14   7       62.28       74.82       34.19 o   0.7713E-03
   0 -14   7       25.01       12.28       28.89 o   0.1156E-02
   1 -14   7        7.94       44.71       32.36 o   0.1963E-03
   2 -14   7        3.91        8.39       22.66 o   0.2320E-03
   3 -14   7       -1.23        3.42       19.11 o   0.4505E-04
   4 -14   7      556.10      540.89       91.27 o   0.1048E-03
   5 -14   7       -8.94       19.94       27.00 o   0.5941E-03
   6 -14   7       48.06       19.01       42.60 o   0.5345E-03
   7 -14   7      146.80      194.94       56.62 o   0.2810E-03
  -7 -13   7      377.12      346.01       68.62 o   0.1824E-03
  -6 -13   7       53.52       42.84       21.81 o   0.1765E-02
  -5 -13   7     1184.89     1184.65      124.58 o   0.5354E-04
  -4 -13   7      406.63      482.94       71.69 o   0.1632E-03
  -3 -13   7     1750.25     1908.44      151.64 o   0.3491E-04
  -2 -13   7       28.67       42.69       24.51 o   0.1478E-02
  -1 -13   7      416.09      555.35       69.11 o   0.1686E-03
   0 -13   7     1711.80     1474.83      143.44 o   0.3975E-04
   1 -13   7       82.49      132.86       30.51 o   0.8623E-03
   2 -13   7      764.98      865.13       96.70 o   0.8813E-04
   3 -13   7       50.79       38.89       28.73 o   0.1108E-02
   4 -13   7      312.20      282.06       60.78 o   0.2318E-03
   5 -13   7      725.88      629.88       98.38 o   0.8921E-04
   6 -13   7      418.07      569.00       77.05 o   0.1418E-03
   7 -13   7      -20.43        7.83       25.01 o   0.1538E-02
   8 -13   7      170.60      114.13       51.77 o   0.3395E-03
  -8 -12   7       -7.25       15.82       24.88 o   0.5437E-03
  -7 -12   7       20.49        5.93       17.06 o   0.3194E-02
  -6 -12   7      473.76      501.78       52.28 o   0.2631E-03
  -5 -12   7       83.11       89.74       24.83 o   0.1261E-02
  -4 -12   7     1441.97     1484.67      134.03 o   0.4503E-04
  -3 -12   7      521.57      719.28       82.48 o   0.1206E-03
  -2 -12   7     2096.09     1825.59      156.86 o   0.3262E-04
  -1 -12   7       15.44       72.36       20.26 o   0.1982E-02
   0 -12   7       49.40       73.88       26.30 o   0.1222E-02
   1 -12   7       82.50      105.10       36.16 o   0.6731E-03
   2 -12   7     1583.03     1595.06      140.69 o   0.4093E-04
   3 -12   7       18.71        5.46       23.25 o   0.1790E-02
   4 -12   7      -45.83       13.60       38.33 o   0.6602E-03
   5 -12   7      100.58      247.94       42.60 o   0.4568E-03
   6 -12   7        0.75       35.65       12.87 o   0.9103E-05
   7 -12   7      777.02      744.37      100.57 o   0.8407E-04
   8 -12   7       83.85      158.20       37.00 o   0.6124E-03
   9 -12   7      859.56      806.61      108.44 o   0.7269E-04
  -9 -11   7      569.37      580.97       59.93 o   0.2042E-03
  -8 -11   7      335.96      274.14       47.45 o   0.3477E-03
  -7 -11   7      864.72      874.67       71.94 o   0.1358E-03
  -6 -11   7     1454.31     1365.08       91.77 o   0.8104E-04
  -5 -11   7       21.56        1.51       20.42 o   0.2311E-02
  -4 -11   7       22.18       34.31       15.43 o   0.3416E-02
  -3 -11   7     2023.38     2067.34      150.20 o   0.3408E-04
  -2 -11   7       50.84       47.16       28.02 o   0.1144E-02
  -1 -11   7      523.78      552.64       75.82 o   0.1431E-03
   0 -11   7      926.47     1157.97       96.19 o   0.8325E-04
   1 -11   7       86.20       60.31       34.06 o   0.7741E-03
   2 -11   7      692.28      737.85       87.56 o   0.1067E-03
   3 -11   7      222.33      323.75       49.93 o   0.3240E-03
   4 -11   7      561.86      725.61       83.79 o   0.1170E-03
   5 -11   7       96.62      118.51       38.28 o   0.5957E-03
   6 -11   7        9.09       21.28       20.45 o   0.9509E-03
   7 -11   7      683.16      544.05       89.52 o   0.1066E-03
   8 -11   7      -22.67       21.57       19.16 o   0.2450E-02
   9 -11   7     1936.55     1743.81      109.84 o   0.5684E-04
  10 -11   7      -10.67       41.29       30.79 o   0.3201E-03
  11 -11   7       42.36       74.62       26.49 o   0.1226E-02
 -10 -10   7     1301.66     1211.40       92.74 o   0.8339E-04
  -9 -10   7        5.46        0.09       17.25 o   0.1346E-02
  -8 -10   7      241.81      245.54       40.58 o   0.4683E-03
  -7 -10   7       82.90       72.73       25.92 o   0.1222E-02
  -6 -10   7     1007.75     1080.52       73.49 o   0.1238E-03
  -5 -10   7       29.63       24.17       17.51 o   0.2803E-02
  -4 -10   7       20.40       46.33       15.67 o   0.3129E-02
  -3 -10   7       41.42       11.42       30.36 o   0.1039E-02
  -2 -10   7     1343.51     1352.43      116.00 o   0.5800E-04
  -1 -10   7       36.02       20.11       29.57 o   0.1078E-02
   0 -10   7      254.99      278.06       47.28 o   0.3570E-03
   1 -10   7      486.35      528.44       68.59 o   0.1706E-03
   2 -10   7      675.56      807.22       85.87 o   0.1086E-03
   3 -10   7       23.48       31.46       21.69 o   0.1918E-02
   4 -10   7      379.27      537.06       64.37 o   0.1917E-03
   5 -10   7      250.66      294.99       34.53 o   0.5683E-03
   6 -10   7       29.94       19.98       17.42 o   0.2866E-02
   7 -10   7      933.49      839.97       69.95 o   0.1416E-03
   8 -10   7      176.56      163.84       41.16 o   0.4906E-03
   9 -10   7      569.74      596.17       78.55 o   0.1330E-03
  10 -10   7      471.41      529.09       75.05 o   0.1478E-03
  11 -10   7       72.73      113.58       35.69 o   0.6775E-03
 -11  -9   7       95.52       51.07       42.89 o   0.5088E-03
 -10  -9   7      936.40      946.56       75.90 o   0.1232E-03
  -9  -9   7       73.95       45.04       24.01 o   0.1462E-02
  -8  -9   7     1781.99     1776.16      102.54 o   0.6255E-04
  -7  -9   7     3654.14     3723.91      153.95 o   0.2516E-04
  -6  -9   7       -4.36        7.69       14.41 o   0.1730E-02
  -5  -9   7       -6.50        0.92       14.70 o   0.3604E-02
  -4  -9   7        6.71        4.45       21.25 o   0.8818E-03
  -3  -9   7     4053.97     3985.55      154.11 o   0.2379E-04
  -2  -9   7       17.45       28.53       21.10 o   0.2016E-02
  -1  -9   7      560.08      568.35       72.06 o   0.1551E-03
   0  -9   7      894.28      968.68       89.75 o   0.9564E-04
   1  -9   7     2817.14     3227.44      179.60 o   0.2274E-04
   2  -9   7     1440.43     1541.61      117.46 o   0.5482E-04
   3  -9   7      105.91      119.22       20.96 o   0.1478E-02
   4  -9   7       -0.38        0.76        9.90 o   0.2607E-04
   5  -9   7     1274.78     1254.72       74.62 o   0.1110E-03
   6  -9   7       89.33       88.92       22.74 o   0.1450E-02
   7  -9   7      871.16      886.58       87.64 o   0.1011E-03
   8  -9   7       41.62       13.95       26.07 o   0.1378E-02
   9  -9   7      163.62      188.12       42.77 o   0.4554E-03
  10  -9   7      232.72      189.42       54.40 o   0.2955E-03
  11  -9   7      238.80      209.31       57.58 o   0.2645E-03
  12  -9   7      110.78      103.24       38.30 o   0.5991E-03
 -11  -8   7      238.84      160.98       58.71 o   0.2611E-03
 -10  -8   7      108.73       80.89       40.32 o   0.5558E-03
  -9  -8   7     1116.52     1087.63       80.17 o   0.1072E-03
  -8  -8   7     3857.39     3771.26      160.65 o   0.2343E-04
  -7  -8   7      531.68      570.36       50.09 o   0.2645E-03
  -6  -8   7      959.00      935.07       67.69 o   0.1432E-03
  -5  -8   7      458.09      527.75       46.08 o   0.3090E-03
  -4  -8   7       -5.62        3.73       14.88 o   0.2550E-02
  -3  -8   7     1297.53     1482.08       75.05 o   0.1039E-03
  -2  -8   7      748.62      818.79       80.70 o   0.1181E-03
  -1  -8   7      172.42      228.64       39.57 o   0.4994E-03
   0  -8   7     2017.27     2177.14      137.75 o   0.3842E-04
   1  -8   7     2764.69     2759.70      103.37 o   0.4729E-04
   2  -8   7      180.89      198.99       24.50 o   0.1006E-02
   3  -8   7     2313.38     2269.80       97.53 o   0.5764E-04
   4  -8   7      567.29      591.71       45.26 o   0.2911E-03
   5  -8   7     1683.60     1744.33       87.20 o   0.7767E-04
   6  -8   7     1725.25     1474.53      119.88 o   0.5291E-04
   7  -8   7     2060.39     1879.79      139.99 o   0.3882E-04
   8  -8   7      105.89      115.76       32.13 o   0.8009E-03
   9  -8   7       32.81       34.92       23.27 o   0.1660E-02
  10  -8   7        9.73       25.59       24.13 o   0.8372E-03
  11  -8   7      166.16      151.65       49.94 o   0.3568E-03
  12  -8   7      690.21      687.64       94.10 o   0.9514E-04
 -12  -7   7      224.53      169.50       55.36 o   0.2901E-03
 -11  -7   7       87.55       75.10       41.17 o   0.5398E-03
 -10  -7   7      300.77      300.68       57.07 o   0.2556E-03
  -9  -7   7      141.76      131.30       42.52 o   0.4811E-03
  -8  -7   7      321.16      349.62       39.85 o   0.4335E-03
  -7  -7   7     3386.14     3371.54      140.35 o   0.2988E-04
  -6  -7   7     1021.15     1062.50       68.05 o   0.1349E-03
  -5  -7   7     3510.19     3600.15      137.60 o   0.2920E-04
  -4  -7   7       -8.65        7.93       14.69 o   0.4357E-02
  -3  -7   7      249.79      256.32       30.16 o   0.6966E-03
  -2  -7   7      480.75      426.24       42.58 o   0.3611E-03
  -1  -7   7      125.05      168.34       34.49 o   0.6648E-03
   0  -7   7      100.63      111.58       17.95 o   0.1868E-02
   1  -7   7     4994.62     5233.30      157.69 o   0.1923E-04
   2  -7   7      138.84      151.05       22.30 o   0.1264E-02
   3  -7   7     1341.19     1385.10       69.15 o   0.1156E-03
   4  -7   7      227.23      292.72       29.11 o   0.7111E-03
   5  -7   7     1852.25     1800.80      119.93 o   0.4999E-04
   6  -7   7     1287.29     1418.54      103.13 o   0.6862E-04
   7  -7   7      573.61      451.52       67.98 o   0.1745E-03
   8  -7   7       33.96       21.48       19.15 o   0.2385E-02
   9  -7   7      430.60      518.13       64.46 o   0.1901E-03
  10  -7   7      178.50      237.68       44.81 o   0.4087E-03
  11  -7   7        4.93        4.22       20.71 o   0.5274E-03
  12  -7   7      239.84      205.68       58.33 o   0.2609E-03
 -13  -6   7     1046.91     1001.70      115.89 o   0.6248E-04
 -12  -6   7       28.52       52.88       23.91 o   0.1521E-02
 -11  -6   7      181.58       85.08       48.43 o   0.3872E-03
 -10  -6   7        4.00       45.54       26.51 o   0.1285E-03
  -9  -6   7     2926.18     2944.55      184.05 o   0.2213E-04
  -8  -6   7      775.95      654.63       85.61 o   0.1118E-03
  -7  -6   7     1223.62     1180.43      105.02 o   0.7039E-04
  -6  -6   7      665.74      596.00       52.04 o   0.2408E-03
  -5  -6   7     2320.79     2425.31      102.93 o   0.5281E-04
  -4  -6   7     1069.76     1196.70       65.18 o   0.1358E-03
  -3  -6   7      194.41      207.54       27.76 o   0.8357E-03
  -2  -6   7     3052.88     3367.81       86.17 o   0.4787E-04
  -1  -6   7       31.00       35.38       12.37 o   0.4826E-02
   0  -6   7     3989.98     3801.36      125.75 o   0.3020E-04
   1  -6   7     1027.55     1043.17       54.45 o   0.1803E-03
   2  -6   7     3388.83     3541.03      117.40 o   0.3527E-04
   3  -6   7       -7.52        0.48       11.59 o   0.7071E-02
   4  -6   7     1770.72     1727.48      108.76 o   0.5804E-04
   5  -6   7      616.30      681.75       65.40 o   0.1720E-03
   6  -6   7     1937.22     1868.42      126.98 o   0.4518E-04
   7  -6   7      221.15      239.54       41.43 o   0.4547E-03
   8  -6   7      605.41      681.32       72.99 o   0.1469E-03
   9  -6   7      524.44      467.00       70.88 o   0.1645E-03
  10  -6   7     1693.60     1650.55      139.57 o   0.4075E-04
  11  -6   7      247.16      267.65       55.16 o   0.2802E-03
  12  -6   7       92.58       33.10       43.74 o   0.4940E-03
  13  -6   7      -21.66       10.21       36.06 o   0.7540E-03
 -13  -5   7       22.01       33.99       25.32 o   0.1431E-02
 -12  -5   7     1189.97     1105.16      118.02 o   0.5914E-04
 -11  -5   7      -13.43       21.04       24.40 o   0.1604E-02
 -10  -5   7     1219.14     1253.56      112.18 o   0.6244E-04
  -9  -5   7     1154.85     1064.03      104.84 o   0.7232E-04
  -8  -5   7     1215.60     1147.08      103.85 o   0.7229E-04
  -7  -5   7     1083.75     1254.16       94.67 o   0.8203E-04
  -6  -5   7      228.56      294.49       42.17 o   0.4311E-03
  -5  -5   7      102.32      130.72       21.19 o   0.1471E-02
  -4  -5   7      924.42      972.60       57.16 o   0.1757E-03
  -3  -5   7     2376.54     2556.96       58.64 o   0.8131E-04
  -2  -5   7     5526.84     5150.22      158.32 o   0.1866E-04
  -1  -5   7     1100.57     1179.10       52.37 o   0.1725E-03
   0  -5   7     2150.12     2126.62       82.06 o   0.7190E-04
   1  -5   7     6782.82     6528.55      189.45 o   0.1277E-04
   2  -5   7     3939.50     4214.39      131.02 o   0.2766E-04
   3  -5   7     2819.11     3002.45      138.51 o   0.3282E-04
   4  -5   7      236.56      244.32       36.43 o   0.5483E-03
   5  -5   7       28.15       41.97       17.44 o   0.2648E-02
   6  -5   7      182.25      217.87       34.33 o   0.6198E-03
   7  -5   7       75.44       81.30       30.51 o   0.9219E-03
   8  -5   7       84.89      135.90       30.08 o   0.8898E-03
   9  -5   7     2775.24     2702.45      175.94 o   0.2436E-04
  10  -5   7     1157.12     1125.32      110.39 o   0.6598E-04
  11  -5   7      281.63      250.62       58.53 o   0.2518E-03
  12  -5   7      114.53      157.65       40.05 o   0.5329E-03
  13  -5   7       28.44       38.56       21.75 o   0.1868E-02
 -14  -4   7       35.33        6.20       30.59 o   0.1033E-02
 -13  -4   7      368.63      410.90       68.26 o   0.1822E-03
 -12  -4   7        8.06        9.54       25.95 o   0.5691E-03
 -11  -4   7     1179.43     1111.58      110.95 o   0.6496E-04
 -10  -4   7      121.52       80.23       36.43 o   0.6599E-03
  -9  -4   7      170.31      207.74       41.47 o   0.4713E-03
  -8  -4   7     1801.97     1870.33      126.96 o   0.4547E-04
  -7  -4   7       -0.04        6.33       50.46 o   0.3856E-07
  -6  -4   7     1223.19     1328.94       95.35 o   0.7888E-04
  -5  -4   7      362.37      395.68       47.93 o   0.3209E-03
  -4  -4   7        9.47        0.63        8.75 o   0.1200E-01
  -3  -4   7     7352.89     6661.49      174.26 o   0.1326E-04
  -2  -4   7     3493.71     3460.61      108.01 o   0.3789E-04
  -1  -4   7      399.29      424.59       28.83 o   0.5666E-03
   0  -4   7       21.47       33.15       11.96 o   0.5187E-02
   1  -4   7     1110.63     1370.24       52.65 o   0.1589E-03
   2  -4   7      626.78      640.11       39.81 o   0.3288E-03
   3  -4   7       59.62       65.05       18.62 o   0.2139E-02
   4  -4   7      127.03      113.50       25.33 o   0.1129E-02
   5  -4   7     3576.60     3519.15      176.58 o   0.2158E-04
   6  -4   7      127.03      144.53       29.66 o   0.8667E-03
   7  -4   7     4014.32     3991.46      204.97 o   0.1656E-04
   8  -4   7     1144.55     1199.58      101.34 o   0.7471E-04
   9  -4   7    10715.30     9776.15      445.47 o   0.3488E-05
[truncated: 480,450 more chars]
